# Supplementary material for: Phylogenetic Codivergence Supports Coevolution of Mimetic Heliconius Butterflies
Source: PLoS One. 2012 May 7;7(5):e36464. doi: 10.1371/journal.pone.0036464 (PMC3346731; doi:10.1371/journal.pone.0036464)
Supplement: Table S1 — Sampling information for the study system, including accession numbers. (XLS) [file pone.0036464.s009.xls]

## Sheet: Sheet1
Number	Sequence source	clade	Genus	Species	Morph	Region	Country	Specimen label	Mpi accession number A	Mpi accession number B	Tpi accession number A	Tpi accession number B	Mt accession number
1	Beltrán et al. 2002	Dryas	Dryas	iulia	NA	NA	NA	D._iulia_NA_NA_NA_1					AF413706
2	Beltrán et al. 2002	Dryas	Dryas	iulia	NA	NA	NA	D._iulia_NA_NA_NA_2			AF413797
3	Beltrán et al. 2002	Eueides	Eueides	aliphera	NA	NA	NA	E._aliphera_NA_NA_NA_3					AF413703
4	Beltrán et al. 2002	Eueides	Eueides	aliphera	NA	NA	NA	E._aliphera_NA_NA_NA_4			AF413794
5	Beltrán et al. 2002	Eueides	Eueides	lineata	NA	NA	NA	E._lineata_NA_NA_NA_6					AF413701
6	Beltrán et al. 2002	Eueides	Eueides	lineata	NA	NA	NA	E._lineata_NA_NA_NA_5	AF413749
7	Beltrán et al. 2002	Eueides	Eueides	lybia	NA	NA	NA	E._lybia_NA_NA_NA_8					AF413704
8	Beltrán et al. 2002	Eueides	Eueides	lybia	NA	NA	NA	E._lybia_NA_NA_NA_7	AF413750
9	Beltrán et al. 2002	Eueides	Eueides	vibilia	NA	NA	NA	E._vibilia_NA_NA_NA_9					AF413702
10	Beltrán et al. 2002	Eueides	Eueides	vibilia	NA	NA	NA	E._vibilia_NA_NA_NA_10			AF413796
11	Beltrán et al. 2002	sara-sapho	Heliconius	charithonia	NA	NA	NA	H._charithonia_NA_NA_NA_16	AF413727
12	Beltrán et al. 2007	sara-sapho	Heliconius	charithonia	NA	NA	NA	H._charithonia_NA_NA_NA_15					AY748071
13	Beltrán et al. 2002	sara-sapho	Heliconius	eleuchia	NA	NA	NA	H._eleuchia_NA_NA_NA_18	AF413714
14	Beltrán et al. 2007	sara-sapho	Heliconius	eleuchia	NA	NA	NA	H._eleuchia_NA_NA_NA_17					AY748074
15	Beltrán et al. 2002	sara-sapho	Heliconius	ricini	NA	NA	NA	H._ricini_NA_NA_NA_20			AF413767
16	Beltrán et al. 2007	sara-sapho	Heliconius	ricini	NA	NA	NA	H._ricini_NA_NA_NA_19					AY748073
17	Beltrán et al. 2002	sara-sapho	Heliconius	sapho	NA	NA	NA	H._sapho_NA_NA_NA_22	AF413716
18	Beltrán et al. 2007	sara-sapho	Heliconius	sapho	NA	NA	NA	H._sapho_NA_NA_NA_21					AY748075
19	Beltrán et al. 2002	sara-sapho	Heliconius	sara	NA	NA	NA	H._sara_NA_NA_NA_24	AF413713
20	Beltrán et al. 2007	sara-sapho	Heliconius	sara	NA	NA	NA	H._sara_NA_NA_NA_23					AY748038
21	Beltrán et al. 2002	primitive	Heliconius	wallacei	NA	NA	NA	H._wallacei_NA_NA_NA_11					AF413699
22	Beltrán et al. 2002	primitive	Heliconius	wallacei	NA	NA	NA	H._wallacei_NA_NA_NA_12	AF413751
23	Beltrán et al. 2002	primitive	Laparus	doris	NA	NA	NA	L._doris_NA_NA_NA_13					AF413700
24	Beltrán et al. 2002	primitive	Laparus	doris	NA	NA	NA	L._doris_NA_NA_NA_14	AF413748
25	Beltrán et al. 2007	erato outgroup	Heliconius	clysonymus	NA	NA	NA	H._clysonymus_NA_NA_NA_25					AY748068
26	Flanagan et al. 2004	erato outgroup	Heliconius	clysonymus	NA	NA	NA	H._clysonymus_NA_NA_NA_26	AF413720		AF413764
27	Beltrán et al. 2002	erato outgroup	Heliconius	clysonymus	NA	NA	NA	H._clysonymus_NA_NA_NA_27	AF413720		AF413764
28	Beltrán et al. 2007	erato outgroup	Heliconius	hecalesia	NA	NA	NA	H._hecalesia_NA_NA_NA_28					AY748069
29	Beltrán et al. 2002	erato outgroup	Heliconius	hecalesia	NA	NA	NA	H._hecalesia_NA_NA_NA_29	AF413715		AF413765
30	Beltrán et al. 2007	erato outgroup	Heliconius	telesiphe	NA	NA	NA	H._telesiphe_NA_NA_NA_30					AY748036
31	Beltrán et al. 2007	erato outgroup	Heliconius	telesiphe	NA	NA	NA	H._telesiphe_NA_NA_NA_31					AY748070
32	Flanagan et al. 2004	erato outgroup	Heliconius	telesiphe	NA	NA	NA	H._telesiphe_NA_NA_NA_32	AY319923		AY319254
33	Quek et al. 2010	himera	Heliconius	himera	NA	West	Ecuador	H._himera_NA_W_Ecuador_96					GU330055
34	Quek et al. 2010	himera	Heliconius	himera	NA	West	Ecuador	H._himera_NA_W_Ecuador_97					GU330056
35	Quek et al. 2010	himera	Heliconius	himera	NA	West	Ecuador	H._himera_NA_W_Ecuador_98					GU330057
36	Flanagan et al. 2004	himera	Heliconius	himera	NA	West	Ecuador	H._himera_NA_W_Ecuador_99	AY319916		AY319244
37	Flanagan et al. 2004	himera	Heliconius	himera	NA	West	Ecuador	H._himera_NA_W_Ecuador_100	AF413726		AY319245	AY319246
38	Flanagan et al. 2004	himera	Heliconius	himera	NA	West	Ecuador	H._himera_NA_W_Ecuador_101	AY319917	AY319918	AY319247
39	Flanagan et al. 2004	himera	Heliconius	himera	NA	West	Ecuador	H._himera_NA_W_Ecuador_102	AY319919		AY319248
40	Flanagan et al. 2004	himera	Heliconius	himera	NA	West	Ecuador	H._himera_NA_W_Ecuador_103	AY319920	AY319921	AY319249	AY319250
41	Flanagan et al. 2004	himera	Heliconius	himera	NA	West	Peru	H._himera_NA_W_Peru_104	AY319922		AY319251
42	Flanagan et al. 2004	himera	Heliconius	himera	NA	West	Peru	H._himera_NA_W_Peru_105			AY319252	AY319253
43	Flanagan et al. 2004	erato	Heliconius	erato	chestertonii	NA	Colombia	H._erato_chestertonii_NA_Colombia_40			AY319192
44	Flanagan et al. 2004	erato	Heliconius	erato	chestertonii	NA	Colombia	H._erato_chestertonii_NA_Colombia_41	AY319856	AY319857	AY319193
45	Flanagan et al. 2004	erato	Heliconius	erato	chestertonii	NA	Colombia	H._erato_chestertonii_NA_Colombia_42			AY319194
46	Flanagan et al. 2004	erato	Heliconius	erato	chestertonii	NA	Colombia	H._erato_chestertonii_NA_Colombia_43	AY319858		AY319195
47	Flanagan et al. 2004	erato	Heliconius	erato	chestertonii	NA	Colombia	H._erato_chestertonii_NA_Colombia_44			AY319196
48	Quek et al. 2010	erato	Heliconius	erato	chestertonii	West	Colombia	H._erato_chestertonii_W_Colombia_33					GU330040
49	Quek et al. 2010	erato	Heliconius	erato	chestertonii	West	Colombia	H._erato_chestertonii_W_Colombia_34					GU330041
50	Quek et al. 2010	erato	Heliconius	erato	chestertonii	West	Colombia	H._erato_chestertonii_W_Colombia_35					GU330042
51	Quek et al. 2010	erato	Heliconius	erato	chestertonii	West	Colombia	H._erato_chestertonii_W_Colombia_36					GU330043
52	Quek et al. 2010	erato	Heliconius	erato	chestertonii	West	Colombia	H._erato_chestertonii_W_Colombia_37					GU330044
53	Quek et al. 2010	erato	Heliconius	erato	chestertonii	West	Colombia	H._erato_chestertonii_W_Colombia_38					GU330045
54	Quek et al. 2010	erato	Heliconius	erato	chestertonii	West	Colombia	H._erato_chestertonii_W_Colombia_39					GU330039
55	Quek et al. 2010	erato	Heliconius	erato	cyrbia	West	Ecuador	H._erato_cyrbia_W_Ecuador_45					GU330051
56	Quek et al. 2010	erato	Heliconius	erato	cyrbia	West	Ecuador	H._erato_cyrbia_W_Ecuador_46					GU330052
57	Quek et al. 2010	erato	Heliconius	erato	cyrbia	West	Ecuador	H._erato_cyrbia_W_Ecuador_47					GU330053
58	Quek et al. 2010	erato	Heliconius	erato	cyrbia	West	Ecuador	H._erato_cyrbia_W_Ecuador_48					GU330054
59	Flanagan et al. 2004	erato	Heliconius	erato	cyrbia	West	Ecuador	H._erato_cyrbia_W_Ecuador_49	AY319859	AY319860
60	Flanagan et al. 2004	erato	Heliconius	erato	cyrbia	West	Ecuador	H._erato_cyrbia_W_Ecuador_50	AF413725	AF413728	AF413758	AF413770
61	Flanagan et al. 2004	erato	Heliconius	erato	cyrbia	West	Ecuador	H._erato_cyrbia_W_Ecuador_51	AY319861	AY319862	AY319197
62	Flanagan et al. 2004	erato	Heliconius	erato	cyrbia	West	Ecuador	H._erato_cyrbia_W_Ecuador_52			AY319198
63	Flanagan et al. 2004	erato	Heliconius	erato	cyrbia	West	Ecuador	H._erato_cyrbia_W_Ecuador_53	AY319863	AY319864	AY319199
64	Flanagan et al. 2004	erato	Heliconius	erato	cyrbia	West	Ecuador	H._erato_cyrbia_W_Ecuador_54	AY319865	AY319866	AY319200
65	Quek et al. 2010	erato	Heliconius	erato	emma	East	Peru	H._erato_emma_E_Peru_55					GU330091
66	Quek et al. 2010	erato	Heliconius	erato	emma	East	Peru	H._erato_emma_E_Peru_56					GU330092
67	Quek et al. 2010	erato	Heliconius	erato	emma	East	Peru	H._erato_emma_E_Peru_57					GU330093
68	Quek et al. 2010	erato	Heliconius	erato	emma	East	Peru	H._erato_emma_E_Peru_58					GU330094
69	Quek et al. 2010	erato	Heliconius	erato	emma	East	Peru	H._erato_emma_E_Peru_59					GU330095
70	Flanagan et al. 2004	erato	Heliconius	erato	emma	East	Peru	H._erato_emma_E_Peru_60	AY319889	AY319890	AY319225
71	Flanagan et al. 2004	erato	Heliconius	erato	emma	East	Peru	H._erato_emma_E_Peru_61	AY319891	AY319892	AY319226
72	Quek et al. 2010	erato	Heliconius	erato	erato	East	French_Guiana	H._erato_erato_E_French_Guiana_62					GU330100
73	Quek et al. 2010	erato	Heliconius	erato	erato	East	French_Guiana	H._erato_erato_E_French_Guiana_63					GU330101
74	Quek et al. 2010	erato	Heliconius	erato	erato	East	French_Guiana	H._erato_erato_E_French_Guiana_64					GU330102
75	Quek et al. 2010	erato	Heliconius	erato	erato	East	French_Guiana	H._erato_erato_E_French_Guiana_65					GU330103
76	Quek et al. 2010	erato	Heliconius	erato	erato	East	French_Guiana	H._erato_erato_E_French_Guiana_66					GU330096
77	Quek et al. 2010	erato	Heliconius	erato	erato	East	French_Guiana	H._erato_erato_E_French_Guiana_67					GU330097
78	Quek et al. 2010	erato	Heliconius	erato	erato	East	French_Guiana	H._erato_erato_E_French_Guiana_68					GU330098
79	Quek et al. 2010	erato	Heliconius	erato	erato	East	French_Guiana	H._erato_erato_E_French_Guiana_69					GU330099
80	Flanagan et al. 2004	erato	Heliconius	erato	erato	East	French_Guiana	H._erato_erato_E_French_Guiana_70	AY319887		AY319221
81	Flanagan et al. 2004	erato	Heliconius	erato	erato	East	French_Guiana	H._erato_erato_E_French_Guiana_71	AY319888		AY319222
82	Flanagan et al. 2004	erato	Heliconius	erato	erato	East	French_Guiana	H._erato_erato_E_French_Guiana_72			AY319223
83	Quek et al. 2010	erato	Heliconius	erato	etylus	East	Ecuador	H._erato_etylus_E_Ecuador_73					GU330080
84	Quek et al. 2010	erato	Heliconius	erato	etylus	East	Ecuador	H._erato_etylus_E_Ecuador_74					GU330081
85	Quek et al. 2010	erato	Heliconius	erato	etylus	East	Ecuador	H._erato_etylus_E_Ecuador_75					GU330082
86	Quek et al. 2010	erato	Heliconius	erato	etylus	East	Ecuador	H._erato_etylus_E_Ecuador_76					GU330083
87	Quek et al. 2010	erato	Heliconius	erato	etylus	East	Ecuador	H._erato_etylus_E_Ecuador_77					GU330084
88	Quek et al. 2010	erato	Heliconius	erato	etylus	East	Ecuador	H._erato_etylus_E_Ecuador_78					GU330085
89	Quek et al. 2010	erato	Heliconius	erato	etylus	East	Ecuador	H._erato_etylus_E_Ecuador_79					GU330086
90	Quek et al. 2010	erato	Heliconius	erato	etylus	East	Ecuador	H._erato_etylus_E_Ecuador_80					GU330077
91	Quek et al. 2010	erato	Heliconius	erato	etylus	East	Ecuador	H._erato_etylus_E_Ecuador_81					GU330078
92	Quek et al. 2010	erato	Heliconius	erato	etylus	East	Ecuador	H._erato_etylus_E_Ecuador_82					GU330079
93	Flanagan et al. 2004	erato	Heliconius	erato	etylus	East	Ecuador	H._erato_etylus_E_Ecuador_83	AY319893	AY319894	AY319227
94	Flanagan et al. 2004	erato	Heliconius	erato	etylus	East	Ecuador	H._erato_etylus_E_Ecuador_84	AY319895	AY319896	AY319228
95	Flanagan et al. 2004	erato	Heliconius	erato	etylus	East	Ecuador	H._erato_etylus_E_Ecuador_85	AY319897	AY319898	AY319229
96	Flanagan et al. 2004	erato	Heliconius	erato	etylus	East	Ecuador	H._erato_etylus_E_Ecuador_86	AY319900	AY319899	AY319230
97	Quek et al. 2010	erato	Heliconius	erato	favorinus	East	Peru	H._erato_favorinus_E_Peru_87					GU330090
98	Quek et al. 2010	erato	Heliconius	erato	favorinus	East	Peru	H._erato_favorinus_E_Peru_88					GU330087
99	Quek et al. 2010	erato	Heliconius	erato	favorinus	East	Peru	H._erato_favorinus_E_Peru_89					GU330088
100	Quek et al. 2010	erato	Heliconius	erato	favorinus	East	Peru	H._erato_favorinus_E_Peru_90					GU330089
101	Flanagan et al. 2004	erato	Heliconius	erato	favorinus	East	Peru	H._erato_favorinus_E_Peru_91	AY319901		AY319231
102	Flanagan et al. 2004	erato	Heliconius	erato	favorinus	East	Peru	H._erato_favorinus_E_Peru_92	AY319902		AY319232
103	Flanagan et al. 2004	erato	Heliconius	erato	favorinus	East	Peru	H._erato_favorinus_E_Peru_93			AY319233
104	Flanagan et al. 2004	erato	Heliconius	erato	favorinus	East	Peru	H._erato_favorinus_E_Peru_94	AY319903		AY319234
105	Flanagan et al. 2004	erato	Heliconius	erato	favorinus	East	Peru	H._erato_favorinus_E_Peru_95			AY319235
106	Flanagan et al. 2004	erato	Heliconius	erato	hydara	East	Colombia	H._erato_hydara_E_Colombia_129			AY319206	AY319207
107	Flanagan et al. 2004	erato	Heliconius	erato	hydara	East	Colombia	H._erato_hydara_E_Colombia_130	AY319873	AY319874	AY319208
108	Flanagan et al. 2004	erato	Heliconius	erato	hydara	East	Colombia	H._erato_hydara_E_Colombia_131	AY319875	AY319876
109	Flanagan et al. 2004	erato	Heliconius	erato	hydara	East	Colombia	H._erato_hydara_E_Colombia_132	AY319877	AY319878	AY319209
110	Quek et al. 2010	erato	Heliconius	erato	hydara	East	Colombia	H._erato_hydara_E_Colombia_124					GU330050
111	Quek et al. 2010	erato	Heliconius	erato	hydara	East	Colombia	H._erato_hydara_E_Colombia_125					GU330046
112	Quek et al. 2010	erato	Heliconius	erato	hydara	East	Colombia	H._erato_hydara_E_Colombia_126					GU330047
113	Quek et al. 2010	erato	Heliconius	erato	hydara	East	Colombia	H._erato_hydara_E_Colombia_127					GU330048
114	Quek et al. 2010	erato	Heliconius	erato	hydara	East	Colombia	H._erato_hydara_E_Colombia_128					GU330049
115	Quek et al. 2010	erato	Heliconius	erato	hydara	East	French_Guiana	H._erato_hydara_E_French_Guiana_106					GU330104
116	Quek et al. 2010	erato	Heliconius	erato	hydara	East	French_Guiana	H._erato_hydara_E_French_Guiana_107					GU330105
117	Quek et al. 2010	erato	Heliconius	erato	hydara	East	French_Guiana	H._erato_hydara_E_French_Guiana_108					GU330106
118	Quek et al. 2010	erato	Heliconius	erato	hydara	East	French_Guiana	H._erato_hydara_E_French_Guiana_109					GU330107
119	Flanagan et al. 2004	erato	Heliconius	erato	hydara	East	French_Guiana	H._erato_hydara_E_French_Guiana_110	AY319883		AY319216
120	Flanagan et al. 2004	erato	Heliconius	erato	hydara	East	French_Guiana	H._erato_hydara_E_French_Guiana_111	AF413719		AY319217	AY319218
121	Flanagan et al. 2004	erato	Heliconius	erato	hydara	East	French_Guiana	H._erato_hydara_E_French_Guiana_112	AY319885		AY319219	AY319220
122	Flanagan et al. 2004	erato	Heliconius	erato	hydara	East	French_Guiana	H._erato_hydara_E_French_Guiana_113	AY319886
123	Quek et al. 2010	erato	Heliconius	erato	hydara	East	Trinidad	H._erato_hydara_E_Trinidad_114					GU330060
124	Quek et al. 2010	erato	Heliconius	erato	hydara	East	Trinidad	H._erato_hydara_E_Trinidad_115					GU330061
125	Quek et al. 2010	erato	Heliconius	erato	hydara	East	Trinidad	H._erato_hydara_E_Trinidad_116					GU330062
126	Quek et al. 2010	erato	Heliconius	erato	hydara	East	Trinidad	H._erato_hydara_E_Trinidad_117					GU330063
127	Quek et al. 2010	erato	Heliconius	erato	hydara	East	Trinidad	H._erato_hydara_E_Trinidad_118					GU330058
128	Quek et al. 2010	erato	Heliconius	erato	hydara	East	Trinidad	H._erato_hydara_E_Trinidad_119					GU330059
129	Flanagan et al. 2004	erato	Heliconius	erato	hydara	East	Trinidad	H._erato_hydara_E_Trinidad_120	AY319880	AY319879	AY319210
130	Flanagan et al. 2004	erato	Heliconius	erato	hydara	East	Trinidad	H._erato_hydara_E_Trinidad_121			AY319211	AY319212
131	Flanagan et al. 2004	erato	Heliconius	erato	hydara	East	Trinidad	H._erato_hydara_E_Trinidad_122			AY319213	AY319214
132	Flanagan et al. 2004	erato	Heliconius	erato	hydara	East	Trinidad	H._erato_hydara_E_Trinidad_123	AY319881	AY319882	AY319215
133	Quek et al. 2010	erato	Heliconius	erato	hydara	West	Panama	H._erato_hydara_W_Panama_133					GU330035
134	Quek et al. 2010	erato	Heliconius	erato	hydara	West	Panama	H._erato_hydara_W_Panama_134					GU330036
135	Quek et al. 2010	erato	Heliconius	erato	hydara	West	Panama	H._erato_hydara_W_Panama_135					GU330037
136	Quek et al. 2010	erato	Heliconius	erato	hydara	West	Panama	H._erato_hydara_W_Panama_136					GU330038
137	Quek et al. 2010	erato	Heliconius	erato	lativitta	East	Ecuador	H._erato_lativitta_E_Ecuador_137					GU330071
138	Quek et al. 2010	erato	Heliconius	erato	lativitta	East	Ecuador	H._erato_lativitta_E_Ecuador_138					GU330072
139	Quek et al. 2010	erato	Heliconius	erato	lativitta	East	Ecuador	H._erato_lativitta_E_Ecuador_139					GU330073
140	Quek et al. 2010	erato	Heliconius	erato	lativitta	East	Ecuador	H._erato_lativitta_E_Ecuador_140					GU330074
141	Quek et al. 2010	erato	Heliconius	erato	lativitta	East	Ecuador	H._erato_lativitta_E_Ecuador_141					GU330075
142	Quek et al. 2010	erato	Heliconius	erato	lativitta	East	Ecuador	H._erato_lativitta_E_Ecuador_142					GU330076
143	Flanagan et al. 2004	erato	Heliconius	erato	lativitta	East	Ecuador	H._erato_lativitta_E_Ecuador_143	AY319904
144	Flanagan et al. 2004	erato	Heliconius	erato	lativitta	East	Ecuador	H._erato_lativitta_E_Ecuador_144	AY319905	AY319906
145	Flanagan et al. 2004	erato	Heliconius	erato	lativitta	East	Ecuador	H._erato_lativitta_E_Ecuador_145	AY319907	AY319908	AY319236	AY319237
146	Flanagan et al. 2004	erato	Heliconius	erato	lativitta	East	Ecuador	H._erato_lativitta_E_Ecuador_146	AY319910	AY319909	AY319238
147	Quek et al. 2010	erato	Heliconius	erato	petiverana	West	Costa_Rica	H._erato_petiverana_W_Costa_Rica_147					GU330020
148	Quek et al. 2010	erato	Heliconius	erato	petiverana	West	Costa_Rica	H._erato_petiverana_W_Costa_Rica_148					GU330021
149	Quek et al. 2010	erato	Heliconius	erato	petiverana	West	Costa_Rica	H._erato_petiverana_W_Costa_Rica_149					GU330022
150	Quek et al. 2010	erato	Heliconius	erato	petiverana	West	Costa_Rica	H._erato_petiverana_W_Costa_Rica_150					GU330023
151	Quek et al. 2010	erato	Heliconius	erato	petiverana	West	Costa_Rica	H._erato_petiverana_W_Costa_Rica_151					GU330024
152	Quek et al. 2010	erato	Heliconius	erato	petiverana	West	Costa_Rica	H._erato_petiverana_W_Costa_Rica_152					GU330025
153	Quek et al. 2010	erato	Heliconius	erato	petiverana	West	Panama	H._erato_petiverana_W_Panama_153					GU330030
154	Quek et al. 2010	erato	Heliconius	erato	petiverana	West	Panama	H._erato_petiverana_W_Panama_154					GU330031
155	Quek et al. 2010	erato	Heliconius	erato	petiverana	West	Panama	H._erato_petiverana_W_Panama_155					GU330032
156	Quek et al. 2010	erato	Heliconius	erato	petiverana	West	Panama	H._erato_petiverana_W_Panama_156					GU330033
157	Quek et al. 2010	erato	Heliconius	erato	petiverana	West	Panama	H._erato_petiverana_W_Panama_157					GU330034
158	Quek et al. 2010	erato	Heliconius	erato	petiverana	West	Panama	H._erato_petiverana_W_Panama_158					GU330026
159	Quek et al. 2010	erato	Heliconius	erato	petiverana	West	Panama	H._erato_petiverana_W_Panama_159					GU330027
160	Quek et al. 2010	erato	Heliconius	erato	petiverana	West	Panama	H._erato_petiverana_W_Panama_160					GU330028
161	Quek et al. 2010	erato	Heliconius	erato	petiverana	West	Panama	H._erato_petiverana_W_Panama_161					GU330029
162	Flanagan et al. 2004	erato	Heliconius	erato	petiverana	West	Panama	H._erato_petiverana_W_Panama_162	AY319867	AY319868	AY319201
163	Flanagan et al. 2004	erato	Heliconius	erato	petiverana	West	Panama	H._erato_petiverana_W_Panama_163			AY319202
164	Flanagan et al. 2004	erato	Heliconius	erato	petiverana	West	Panama	H._erato_petiverana_W_Panama_164	AY319870	AY319869	AY319203
165	Flanagan et al. 2004	erato	Heliconius	erato	petiverana	West	Panama	H._erato_petiverana_W_Panama_165	AF413723	AF413724	AF413752	AF413753
166	Flanagan et al. 2004	erato	Heliconius	erato	petiverana	West	Panama	H._erato_petiverana_W_Panama_166			AF413754	AF413755
167	Flanagan et al. 2004	erato	Heliconius	erato	petiverana	West	Panama	H._erato_petiverana_W_Panama_167			AY319204
168	Flanagan et al. 2004	erato	Heliconius	erato	petiverana	West	Panama	H._erato_petiverana_W_Panama_168	AY319871	AY319872	AY319205
169	Beltrán et al. 2007	silvaniforms	Heliconius	elevatus	NA	NA	NA	H._elevatus_NA_NA_NA_169					AY748063
170	Beltrán et al. 2002	silvaniforms	Heliconius	elevatus	NA	NA	NA	H._elevatus_NA_NA_NA_170	AF413732		AF413776
171	Beltrán et al. 2007	silvaniforms	Heliconius	hecale	NA	NA	NA	H._hecale_NA_NA_NA_171					AY748064
172	Beltrán et al. 2002	silvaniforms	Heliconius	hecale	NA	NA	NA	H._hecale_NA_NA_NA_172	AF413731		AF413784
173	Beltrán et al. 2007	silvaniforms	Heliconius	numata	NA	NA	NA	H._numata_NA_NA_NA_173					AY748062
174	Beltrán et al. 2002	silvaniforms	Heliconius	numata	NA	NA	NA	H._numata_NA_NA_NA_174	AF413733		AF413773
175	Quek et al. 2010	cydno	Heliconius	cydno	NA	West	Costa_Rica	H._cydno_NA_W_Costa_Rica_196					GU330116
176	Quek et al. 2010	cydno	Heliconius	cydno	NA	West	Costa_Rica	H._cydno_NA_W_Costa_Rica_197					GQ398166
177	Quek et al. 2010	cydno	Heliconius	cydno	NA	West	Costa_Rica	H._cydno_NA_W_Costa_Rica_198					GQ398164
178	Quek et al. 2010	cydno	Heliconius	cydno	NA	West	Costa_Rica	H._cydno_NA_W_Costa_Rica_199					GU330115
179	Quek et al. 2010	cydno	Heliconius	cydno	NA	West	Costa_Rica	H._cydno_NA_W_Costa_Rica_200					GQ398167
180	Flanagan et al. 2004	cydno	Heliconius	cydno	NA	West	Ecuador	H._cydno_NA_W_Ecuador_204	AY332462		AY329841	AY329842
181	Flanagan et al. 2004	cydno	Heliconius	cydno	NA	West	Panama	H._cydno_NA_W_Panama_201	AY332461		AF413785	AF413786
182	Flanagan et al. 2004	cydno	Heliconius	cydno	NA	West	Panama	H._cydno_NA_W_Panama_202	AF413739		AF413787
183	Flanagan et al. 2004	cydno	Heliconius	cydno	NA	West	Panama	H._cydno_NA_W_Panama_203			AY329839	AY329840
184	Flanagan et al. 2004	cydno	Heliconius	cydno	NA	West	Panama	H._cydno_NA_W_Panama_205	AF516220
185	Beltrán et al. 2007	cydno	Heliconius	heurippa	NA	NA	NA	H._heurippa_NA_NA_NA_220					AY748059
186	Beltrán et al. 2002	cydno	Heliconius	heurippa	NA	NA	Colombia	H._heurippa_NA_NA_Colombia_221	AF413729		AF413777
187	Beltrán et al. 2007	cydno	Heliconius	pachinus	NA	West	Panama	H._pachinus_NA_W_Panama_289					AY748058
188	Beltrán et al. 2002	cydno	Heliconius	pachinus	NA	West	Panama	H._pachinus_NA_W_Panama_290	AF413734		AF413778
189	Quek et al. 2010	melpomene	Heliconius	melpomene	aglaope	East	Ecuador	H._melpomene_aglaope_E_Ecuador_175					GU330164
190	Quek et al. 2010	melpomene	Heliconius	melpomene	aglaope	East	Ecuador	H._melpomene_aglaope_E_Ecuador_176					GU330165
191	Quek et al. 2010	melpomene	Heliconius	melpomene	aglaope	East	Peru	H._melpomene_aglaope_E_Peru_177					GU330120
192	Quek et al. 2010	melpomene	Heliconius	melpomene	aglaope	East	Peru	H._melpomene_aglaope_E_Peru_178					GU330121
193	Quek et al. 2010	melpomene	Heliconius	melpomene	aglaope	East	Peru	H._melpomene_aglaope_E_Peru_179					GU330122
194	Quek et al. 2010	melpomene	Heliconius	melpomene	aglaope	East	Peru	H._melpomene_aglaope_E_Peru_180					GU330117
195	Quek et al. 2010	melpomene	Heliconius	melpomene	aglaope	East	Peru	H._melpomene_aglaope_E_Peru_181					GU330118
196	Quek et al. 2010	melpomene	Heliconius	melpomene	aglaope	East	Peru	H._melpomene_aglaope_E_Peru_182					GU330119
197	Flanagan et al. 2004	melpomene	Heliconius	melpomene	aglaope	East	Peru	H._melpomene_aglaope_E_Peru_183			AY329827	AY329828
198	Flanagan et al. 2004	melpomene	Heliconius	melpomene	aglaope	East	Peru	H._melpomene_aglaope_E_Peru_184	AY332449	AY332450	AY329829	AY329830
199	Flanagan et al. 2004	melpomene	Heliconius	melpomene	aglaope	East	Peru	H._melpomene_aglaope_E_Peru_185	AY332451
200	Quek et al. 2010	melpomene	Heliconius	melpomene	amaryllis	East	Peru	H._melpomene_amaryllis_E_Peru_186					GU330123
201	Quek et al. 2010	melpomene	Heliconius	melpomene	amaryllis	East	Peru	H._melpomene_amaryllis_E_Peru_187					GU330124
202	Quek et al. 2010	melpomene	Heliconius	melpomene	amaryllis	East	Peru	H._melpomene_amaryllis_E_Peru_188					GU330125
203	Quek et al. 2010	melpomene	Heliconius	melpomene	amaryllis	East	Peru	H._melpomene_amaryllis_E_Peru_189					GU330126
204	Quek et al. 2010	melpomene	Heliconius	melpomene	amaryllis	East	Peru	H._melpomene_amaryllis_E_Peru_190					GU330127
205	Quek et al. 2010	melpomene	Heliconius	melpomene	amaryllis	East	Peru	H._melpomene_amaryllis_E_Peru_191					GU330128
206	Quek et al. 2010	melpomene	Heliconius	melpomene	amaryllis	East	Peru	H._melpomene_amaryllis_E_Peru_192					GU330129
207	Flanagan et al. 2004	melpomene	Heliconius	melpomene	amaryllis	East	Peru	H._melpomene_amaryllis_E_Peru_193	AY332453
208	Flanagan et al. 2004	melpomene	Heliconius	melpomene	amaryllis	East	Peru	H._melpomene_amaryllis_E_Peru_194	AY332454		AY329833	AY329834
209	Flanagan et al. 2004	melpomene	Heliconius	melpomene	amaryllis	East	Peru	H._melpomene_amaryllis_E_Peru_195	AY332452		AY329832
210	Quek et al. 2010	melpomene	Heliconius	melpomene	cythera	West	Ecuador	H._melpomene_cythera_W_Ecuador_206					GU330170
211	Quek et al. 2010	melpomene	Heliconius	melpomene	cythera	West	Ecuador	H._melpomene_cythera_W_Ecuador_207					GU330166
212	Quek et al. 2010	melpomene	Heliconius	melpomene	cythera	West	Ecuador	H._melpomene_cythera_W_Ecuador_208					GU330167
213	Quek et al. 2010	melpomene	Heliconius	melpomene	cythera	West	Ecuador	H._melpomene_cythera_W_Ecuador_209					GU330168
214	Quek et al. 2010	melpomene	Heliconius	melpomene	cythera	West	Ecuador	H._melpomene_cythera_W_Ecuador_210					GU330169
215	Flanagan et al. 2004	melpomene	Heliconius	melpomene	cythera	West	Ecuador	H._melpomene_cythera_W_Ecuador_211	AY332415	AY332416	AY329803
216	Flanagan et al. 2004	melpomene	Heliconius	melpomene	cythera	West	Ecuador	H._melpomene_cythera_W_Ecuador_212	AY332414		AY329802
217	Flanagan et al. 2004	melpomene	Heliconius	melpomene	cythera	West	Ecuador	H._melpomene_cythera_W_Ecuador_213	AY332412	AY332413	AY329801
218	Quek et al. 2010	melpomene	Heliconius	melpomene	ecuadoriensis	East	Ecuador	H._melpomene_ecuadoriensis_E_Ecuador_214					GU330171
219	Quek et al. 2010	melpomene	Heliconius	melpomene	ecuadoriensis	East	Ecuador	H._melpomene_ecuadoriensis_E_Ecuador_215					GU330172
220	Quek et al. 2010	melpomene	Heliconius	melpomene	ecuadoriensis	East	Ecuador	H._melpomene_ecuadoriensis_E_Ecuador_216					GU330173
221	Quek et al. 2010	melpomene	Heliconius	melpomene	ecuadoriensis	East	Ecuador	H._melpomene_ecuadoriensis_E_Ecuador_217					GU330174
222	Flanagan et al. 2004	melpomene	Heliconius	melpomene	ecuadoriensis	East	Ecuador	H._melpomene_ecuadoriensis_E_Ecuador_218	AY332455		AY329835
223	Flanagan et al. 2004	melpomene	Heliconius	melpomene	ecuadoriensis	East	Ecuador	H._melpomene_ecuadoriensis_E_Ecuador_219	AY332456	AY332457	AY329836
224	Flanagan et al. 2004	melpomene	Heliconius	melpomene	malletti	East	Ecuador	H._melpomene_malletti_E_Ecuador_222	AY332447	AY332448
225	Quek et al. 2010	melpomene	Heliconius	melpomene	melpomene	East	French_Guiana	H._melpomene_melpomene_E_French_Guiana_223					GU330180
226	Quek et al. 2010	melpomene	Heliconius	melpomene	melpomene	East	French_Guiana	H._melpomene_melpomene_E_French_Guiana_224					GU330181
227	Quek et al. 2010	melpomene	Heliconius	melpomene	melpomene	East	French_Guiana	H._melpomene_melpomene_E_French_Guiana_225					GU330182
228	Quek et al. 2010	melpomene	Heliconius	melpomene	melpomene	East	French_Guiana	H._melpomene_melpomene_E_French_Guiana_226					GU330178
229	Quek et al. 2010	melpomene	Heliconius	melpomene	melpomene	East	French_Guiana	H._melpomene_melpomene_E_French_Guiana_227					GU330179
230	Quek et al. 2010	melpomene	Heliconius	melpomene	melpomene	East	Trinidad	H._melpomene_melpomene_E_Trinidad_232					GU330130
231	Quek et al. 2010	melpomene	Heliconius	melpomene	melpomene	East	Trinidad	H._melpomene_melpomene_E_Trinidad_233					GU330131
232	Quek et al. 2010	melpomene	Heliconius	melpomene	melpomene	East	Trinidad	H._melpomene_melpomene_E_Trinidad_234					GU330132
233	Quek et al. 2010	melpomene	Heliconius	melpomene	melpomene	East	Trinidad	H._melpomene_melpomene_E_Trinidad_235					GU330133
234	Quek et al. 2010	melpomene	Heliconius	melpomene	melpomene	East	Trinidad	H._melpomene_melpomene_E_Trinidad_236					GU330134
235	Quek et al. 2010	melpomene	Heliconius	melpomene	melpomene	East	Colombia	H._melpomene_melpomene_E_Colombia_240					GU330143
236	Quek et al. 2010	melpomene	Heliconius	melpomene	melpomene	East	Colombia	H._melpomene_melpomene_E_Colombia_241					GU330144
237	Quek et al. 2010	melpomene	Heliconius	melpomene	melpomene	East	Colombia	H._melpomene_melpomene_E_Colombia_242					GU330145
238	Quek et al. 2010	melpomene	Heliconius	melpomene	melpomene	East	Colombia	H._melpomene_melpomene_E_Colombia_243					GU330146
239	Flanagan et al. 2004	melpomene	Heliconius	melpomene	melpomene	East	French_Guiana	H._melpomene_melpomene_E_French_Guiana_228	AY332432	AF413745	AF413774	AF413775
240	Flanagan et al. 2004	melpomene	Heliconius	melpomene	melpomene	East	French_Guiana	H._melpomene_melpomene_E_French_Guiana_229	AF413746		AF413791	AF413792
241	Flanagan et al. 2004	melpomene	Heliconius	melpomene	melpomene	East	French_Guiana	H._melpomene_melpomene_E_French_Guiana_230	AY332435	AY332436	AY329817
242	Flanagan et al. 2004	melpomene	Heliconius	melpomene	melpomene	East	French_Guiana	H._melpomene_melpomene_E_French_Guiana_231	AY332437	AY332438	AY329818
243	Flanagan et al. 2004	melpomene	Heliconius	melpomene	melpomene	East	Trinidad	H._melpomene_melpomene_E_Trinidad_237	AY332426	AY332427	AY329810
244	Flanagan et al. 2004	melpomene	Heliconius	melpomene	melpomene	East	Trinidad	H._melpomene_melpomene_E_Trinidad_238	AY332428	AY332429	AY329811
245	Flanagan et al. 2004	melpomene	Heliconius	melpomene	melpomene	East	Trinidad	H._melpomene_melpomene_E_Trinidad_239	AY332430	AY332431	AY329812
246	Flanagan et al. 2004	melpomene	Heliconius	melpomene	melpomene	East	Colombia	H._melpomene_melpomene_E_Colombia_244			AY329808
247	Flanagan et al. 2004	melpomene	Heliconius	melpomene	melpomene	East	Colombia	H._melpomene_melpomene_E_Colombia_245	AY332424	AY332425	AY329809
248	Flanagan et al. 2004	melpomene	Heliconius	melpomene	melpomene	East	Colombia	H._melpomene_melpomene_E_Colombia_246	AY332423		AY329806
249	Flanagan et al. 2004	melpomene	Heliconius	melpomene	melpomene	East	Colombia	H._melpomene_melpomene_E_Colombia_247			AY329807
250	Quek et al. 2010	melpomene	Heliconius	melpomene	melpomene	West	Panama	H._melpomene_melpomene_W_Panama_248					GU330150
251	Quek et al. 2010	melpomene	Heliconius	melpomene	melpomene	West	Panama	H._melpomene_melpomene_W_Panama_249					GU330151
252	Quek et al. 2010	melpomene	Heliconius	melpomene	melpomene	West	Panama	H._melpomene_melpomene_W_Panama_250					GU330152
253	Quek et al. 2010	melpomene	Heliconius	melpomene	melpomene	West	Panama	H._melpomene_melpomene_W_Panama_251					GU330153
254	Quek et al. 2010	melpomene	Heliconius	melpomene	melpomene	West	Panama	H._melpomene_melpomene_W_Panama_252					GU330154
255	Quek et al. 2010	melpomene	Heliconius	melpomene	plesseni	East	Ecuador	H._melpomene_plesseni_E_Ecuador_253					GU330175
256	Quek et al. 2010	melpomene	Heliconius	melpomene	plesseni	East	Ecuador	H._melpomene_plesseni_E_Ecuador_254					GU330176
257	Quek et al. 2010	melpomene	Heliconius	melpomene	plesseni	East	Ecuador	H._melpomene_plesseni_E_Ecuador_255					GU330177
258	Flanagan et al. 2004	melpomene	Heliconius	melpomene	plesseni	East	Ecuador	H._melpomene_plesseni_E_Ecuador_256			AY329837
259	Flanagan et al. 2004	melpomene	Heliconius	melpomene	plesseni	East	Ecuador	H._melpomene_plesseni_E_Ecuador_257	AY332458
260	Flanagan et al. 2004	melpomene	Heliconius	melpomene	plesseni	East	Ecuador	H._melpomene_plesseni_E_Ecuador_258	AY332460	AY332459	AY329838
261	Quek et al. 2010	melpomene	Heliconius	melpomene	rosina	West	Costa_Rica	H._melpomene_rosina_W_Costa_Rica_259					GU330140
262	Quek et al. 2010	melpomene	Heliconius	melpomene	rosina	West	Costa_Rica	H._melpomene_rosina_W_Costa_Rica_260					GU330141
263	Quek et al. 2010	melpomene	Heliconius	melpomene	rosina	West	Costa_Rica	H._melpomene_rosina_W_Costa_Rica_261					GU330142
264	Quek et al. 2010	melpomene	Heliconius	melpomene	rosina	West	Costa_Rica	H._melpomene_rosina_W_Costa_Rica_262					GU330135
265	Quek et al. 2010	melpomene	Heliconius	melpomene	rosina	West	Costa_Rica	H._melpomene_rosina_W_Costa_Rica_263					GU330136
266	Quek et al. 2010	melpomene	Heliconius	melpomene	rosina	West	Costa_Rica	H._melpomene_rosina_W_Costa_Rica_264					GU330137
267	Quek et al. 2010	melpomene	Heliconius	melpomene	rosina	West	Costa_Rica	H._melpomene_rosina_W_Costa_Rica_265					GU330138
268	Quek et al. 2010	melpomene	Heliconius	melpomene	rosina	West	Costa_Rica	H._melpomene_rosina_W_Costa_Rica_266					GU330139
269	Quek et al. 2010	melpomene	Heliconius	melpomene	rosina	West	Panama	H._melpomene_rosina_W_Panama_267					GU330160
270	Quek et al. 2010	melpomene	Heliconius	melpomene	rosina	West	Panama	H._melpomene_rosina_W_Panama_268					GU330161
271	Quek et al. 2010	melpomene	Heliconius	melpomene	rosina	West	Panama	H._melpomene_rosina_W_Panama_269					GU330162
272	Quek et al. 2010	melpomene	Heliconius	melpomene	rosina	West	Panama	H._melpomene_rosina_W_Panama_270					GU330163
273	Quek et al. 2010	melpomene	Heliconius	melpomene	rosina	West	Panama	H._melpomene_rosina_W_Panama_271					GU330155
274	Quek et al. 2010	melpomene	Heliconius	melpomene	rosina	West	Panama	H._melpomene_rosina_W_Panama_272					GU330156
275	Quek et al. 2010	melpomene	Heliconius	melpomene	rosina	West	Panama	H._melpomene_rosina_W_Panama_273					GU330157
276	Quek et al. 2010	melpomene	Heliconius	melpomene	rosina	West	Panama	H._melpomene_rosina_W_Panama_274					GU330158
277	Quek et al. 2010	melpomene	Heliconius	melpomene	rosina	West	Panama	H._melpomene_rosina_W_Panama_275					GU330159
278	Flanagan et al. 2004	melpomene	Heliconius	melpomene	rosina	West	Panama	H._melpomene_rosina_W_Panama_276	AF413743	AF413744	AF413782	AF413783
279	Flanagan et al. 2004	melpomene	Heliconius	melpomene	rosina	West	Panama	H._melpomene_rosina_W_Panama_277	AY332417	AY332418	AF413789	AF413790
280	Flanagan et al. 2004	melpomene	Heliconius	melpomene	rosina	West	Panama	H._melpomene_rosina_W_Panama_278	AY332421	AY332422	AY329805
281	Flanagan et al. 2004	melpomene	Heliconius	melpomene	rosina	West	Panama	H._melpomene_rosina_W_Panama_279	AY332420	AY332419	AY329804
282	Quek et al. 2010	melpomene	Heliconius	melpomene	thelxiopeia	East	French_Guiana	H._melpomene_thelxiopeia_E_French_Guiana_280					GU330183
283	Quek et al. 2010	melpomene	Heliconius	melpomene	thelxiopeia	East	French_Guiana	H._melpomene_thelxiopeia_E_French_Guiana_281					GU330184
284	Quek et al. 2010	melpomene	Heliconius	melpomene	thelxiopeia	East	French_Guiana	H._melpomene_thelxiopeia_E_French_Guiana_282					GU330185
285	Quek et al. 2010	melpomene	Heliconius	melpomene	thelxiopeia	East	French_Guiana	H._melpomene_thelxiopeia_E_French_Guiana_283					GU330186
286	Quek et al. 2010	melpomene	Heliconius	melpomene	thelxiopeia	East	French_Guiana	H._melpomene_thelxiopeia_E_French_Guiana_284					GU330187
287	Flanagan et al. 2004	melpomene	Heliconius	melpomene	thelxiopeia	East	French_Guiana	H._melpomene_thelxiopeia_E_French_Guiana_285			AY329820	AY329819
288	Flanagan et al. 2004	melpomene	Heliconius	melpomene	thelxiopeia	East	French_Guiana	H._melpomene_thelxiopeia_E_French_Guiana_286	AY332440	AY332439	AY329821
289	Flanagan et al. 2004	melpomene	Heliconius	melpomene	thelxiopeia	East	French_Guiana	H._melpomene_thelxiopeia_E_French_Guiana_287	AY332441	AY332442	AY329822	AY329823
290	Flanagan et al. 2004	melpomene	Heliconius	melpomene	thelxiopeia	East	French_Guiana	H._melpomene_thelxiopeia_E_French_Guiana_288	AY332443	AY332444	AY329824	AY329825
