# Supplementary material for: Phylogenetic Codivergence Supports Coevolution of Mimetic Heliconius Butterflies
Source: PLoS One. 2012 May 7;7(5):e36464. doi: 10.1371/journal.pone.0036464 (PMC3346731; doi:10.1371/journal.pone.0036464)
Supplement: Table S3 — DNA sequences used in this study: aligned data matrix in Nexus format. (TXT) [file pone.0036464.s011.txt]

#NEXUS
BEGIN TAXA;
	TITLE Taxa;
	DIMENSIONS NTAX=290;
	TAXLABELS
		Hricini1 Ldoris2 Diulia3 Heleuch4 Hwallac5 Elybia6 Ealiphe7 Elineat8 Evibili9 Hchari10 Hsara11 Hsapho12 Herato13 Herato14 Herato15 Herato16 Herato17 Herato18 Herato19 Hclyso20 Herato21 Herato22 Herato23 Herato24 Herato25 Herato26 Herato27 Herato28 Herato29 Herato30 Herato31 Herato32 Herato33 Herato34 Herato35 Herato36 Herato37 Herato38 Herato39 Herato40 Herato41 Herato42 Herato43 Herato44 Herato4…
	;
END;
BEGIN CHARACTERS;
	TITLE Character_Matrix;
	DIMENSIONS NCHAR=3533;
	FORMAT DATATYPE = DNA GAP = - MISSING = ?;
	MATRIX
	Hricini1 -------GAAGTTTATATTTTAATTTTACCGGGATTTGGGATAATTTCTCATATTATCTCTCAAGAAAGTGGTAAAAAAGAAACTTTTGGTTGTTTAGGGATAATTTATGCTATAATAGCAATTGGATTATTAGGATTTATTGTATGAGCACATCATATATTTACAGTAGGAATAGATATTGATACTCGAGCATATTTTACATCAGCAACTATAATTATCGCAGTACCAACAGGAATCAAAATTTTTAGTTGATTAGCAACTTTACATGGAACACAAATTAATTATAGCCCATCAATAATATGAAGATTAGGATTTATTTTCCTTTTTACAGTAGGAGGATTAACAGGAGTAGTCTTAGCTAATTCTTCAATTGATATTACATTACATGA…
	Ldoris2 -------GAAGTATATATTTTAATTTTACCGGGATTTGGTATAATTTCCCATATTATTTCTCAAGAAAGTGGAAAAAAAGAAACTTTTGGTTGTTTAGGT?TAATTTATGCTATAATAGCAATTGGATTACTAGGATTTATTGTCTGAGCCCATCACATATTCACAGTTGGGATAGATATTGATACTCGAGCATATTTTACATCTGCTACAATAATTATTGCAGTTCCTACAGGAATTAAAATTTTTAGTTGATTAGCAACTTTACATGGAACACAAATCAATTATAGTCCTTCAATATTATGAAGATTAGGGTTTATTTTTCTCTTTACAGTAGGAGGACTCACAGGTGTAGTCTTAGCTAACTCTTCTATTGATATTACTCTTCATGAC…
	Diulia3 -------GAAGTTTATATTTTAATTCTTCCAGGATTTGGAATAATTTCACATATTATTTCCCAAGAAAGTGGAAAAAAAGAAACTTTTGGTTGTTTAGGAATAATTTATGCTATAATAGCTATTGGTTTATTAGGATTTATTGTTTGAGCTCATCATATATTTACTGTTGGTATAGATATTGATACTCGAGCATATTTTACTTCAGCAACTATAATTATTGCAGTCCCTACTGGAATTAAAATTTTTAGATGATTAGCAACTTTACATGGTACACAAATTAATTACAGACCATCTATATTATGAAGATTAGGGTTTATTTTTTTATTTACAGTAGGAGGATTAACAGGAGTAGTCTTAGCTAATTCTTCAATTGATATTACACTCCATGAT…
	Heleuch4 -------AGAATTTATATTTTAATTCTTCCTGGATTTGGAATAATTTCTCACATTATTTCTCAAGAAAGTGGTAAAAAAGAAACCTTTGGTTGTTTAGGTATGATTTATGCTATAATAGCAATCGGACTACTAGGGTTTATTGTTTGAGCTCACCATATATTTACAGTAGGAATAGATATTGATACCCGAGCTTATTTCACATCAGCAACCATAATCATTGCAGTACCTACAGGAATTAAAATTTTTAGTTGACTAGCAACTTTGCACGGAACTCAAATTAATTATAATCCTTCAATATTGTGAAGATTAGGGTTTATTTTTCTTTTTACAGTAGGGGGATTAACTGGAGTAGTATTAGCTAATTCATCAATTGATATTACTTTACATGA…
	Hwallac5 -------AGAATATATATTTTAATTTTACCAGGATTTGGAATAATTTCTCATATTATTTCTCAAGAAAGTGGAAAAAAGGAAACTTTTGGTTGTTTAGGAATAATTTATGCTATAATAGCAATTGGATTATTAGGATTTATTGTTTGAGCTCATCATATATTTACAGTAGGAATAGATATTGATACTCGAGCTTATTTTACATCAGCTACCATAATTATTGCAGTTCCTACTGGAATTAAAATTTTTAGTTGACTTGCAACTTTACATGGAACACAAATTAATTATAGTCCCTCAATATTATGAAGATTAGGATTTATTTTTCTTTTTACAGTAGGGGGTTTAACAGGTGTAGTATTAGCTAATTCTTCAATTGATATTACCTTACATGA…
	Elybia6 -------GAAGT---TATATTTAATTTACCAGGATTTGGTATAATTTCTCATATTATTTCTCAAGAAAGAGGAAAAAAAGAAACTTTTGGTTGTTTAGGAATAATTTATGCTATAATAGCAATTGGATTATTAGGATTTATTGTCTGAGCTCACCATATATTTACTGTAGGAATAGATATTGATACACGAGCTTATTTTACATCTGCAACTATAATTATTGCAGTACCAACAGGAATTAAAATTTTTAGTTGATTAGCAACTTTACATGGGACTCAAATTAATTATAGTCCATCAATATTGTGAAGTCTTGGATTTATTTTCTTATTTACTGTAGGAGGATTAACTGGAGTAGTATTAGCAAATTCCTCAATTGATATTACTCTTCATGAT…
	Ealiphe7 -------GAAGT---TATATTTAATTTACCCGGATTCGGAATAATTTCTCATATTATTTCTCAAGAAAGTGGAAAAAAGGAAACTTTTGGTTGCTTAGGAATAATTTATGCTATAATAGCAATTGGATTATTAGGTTTTATTGTTTGAGCCCATCATATAT?CACAGTAGGAATAGATATTGATACACGAGCTTATTTCACATCTGCAACTATAATTATTGCAGTACCAACAGGAATTAAAATTTTTAGTTGATTAGCAACTTTACATGGAACTCAAATTAATTATAGTCCTTCAATATTATGAAGTCTTGGGTTCATTTTCTTATTTACAGTTGGGGGATTAACTGGTGTAGTATTAGCAAACTCTTCCATTGATATTACTCTTCATGA…
	Elineat8 -------GAAGT---TATATTTAATTTACCAGGATTTGGAATAATTTCTCATATTATTTCACAAGAAAGAGGAAAAAAAGAAACTTTTGGTTGTTTAGGAATAATTTATGCTATAATAGCAATTGGATTATTAGGATTTATTGTATGAGCTCATCATATATTTACAGTTGGTATAGATATTGATACTCGAGCTTATTTTACATCTGCAACTATAATTATTGCAGTACCCACAGGTATTAAAATTTTTAGTTGATTAGCAACCTTACATGGAACGCAAATTAATTATAGACCATCAATATTATGAAGTCTTGGATTCATTTTTTTATTTACAGTTGGAGGATTAACAGGAGTAGTTTTAGCTAACTCTTCTATTGATATCACCCTTCATGA…
	Evibili9 -------GAAGT---TATATTTAATTTACCAGGATTTGGTATAATTTCTCATATTATTTCTCAGGAAAGTGGAAAAAAGGAAACTTTTGGTTGTTTAGGAATAATTTATGCTATAATAGCAATTGGATTATTAGGATTTATTGTATGAGCTCATCATATATTTACAGTTGGTATAGAT?TTGATACTCGAGCTTATTTTACATCTGCAACTATAATTATTGCAGTACCTACAGGAATTAAAATTTTTAGTTGATTAGCAACTTTACATGGAACACAAATKAATTATAGACCTTCAATAATATGAAGTCTTGGATTTATTTTTTTATTCACAGTAGGAGGATTAACAGGAGTAGTATTAGCAAATTCCTCCATTGATATTACTCTTCATGA…
	Hchari10 ----------------------------CCAGGATTTGGGATAATTTCTCATATTATTTCACAAGAAAGTGGAAAAAAAGAAACCTTTGGTTGTCTAGGAATAATTTATGCTATAATAGCAATTGGTTTATTAGGATTTATTGTATGAGCTCATCATATATTTACAGTAGGAATAGATATTGATACTCGAGCTTACTTTACATCAGCAACTATAATTATTGCAGTTCCTACAGGTATTAAAATTTTTAGTTGATTAGCAACTTTACATGGTACACAAATTAATTATAGTCCTTCAATATTATGAAGATTAGGATTCATTTTCCTTTTTACAGTAGGAGGATTAACAGGAGTAGTTTTAGCTAATTCTTCTATTGATATTACTTTACATGA…
	Hsara11 -------GAAGTTTATATTTTAATTCTTCCTGGATTTGGGATAATTTCTCATATTATTTCTCAAGAAAGTGGAAAAAAAGAAACCTTTGGTTGTTTAGGAATAATTTATGCTATAATAGCAATTGGATTACTTGGATTTATTGTTTGAGCTCATCATATATTTACAGTAGGTATAGATATTGATACACGAGCTTATTTTACATCAGCAACTATAATTATTGCAGTACCAACAGGAATTAAAATTTTTAGTTGATTAGCAACCCTTCATGGAACACAAATTAATTATAATCCTTCAATATTATGAAGATTAGGATTTATTTTTCTTTTTACAGTTGGAGGATTAACTGGAGTAGTTTTAGCTAATTCATCAATTGATATTACTTTACACGAT…
	Hsapho12 -------GAAGTTTATATTTTAATTCTCCCCGGATTTGGAATAATTTCTCACATTATTTCTCAAGAAAGTGGGAAAAAAGAAACCTTTGGTTGCTTGGGTATAATTTATGCTATAATAGCAATTGGATTATTAGGATTTATTGTTTGAGCACATCATATATTTACCGTAGGGATAGATATTGATACGCGAGCTTATTTTACATCTGCAACTATAATTATTGCAGTTCCAACAGGAATTAAAATTTTTAGTTGATTGGCAACTTTACACGGAACACAAATTAATTATAATCCTTCAATATTATGAAGATTAGGATTTATTTTTCTTTTTACAGTCGGGGGATTAACTGGAGTAGTTTTAGCTAATTCCTCAATTGATATCACTTTACATGA…
	Herato13 ACATCCAGAAGTTTATATTTTAATTCTCCC?GGATTTGGTATAATTTCTCATATTATTTCCCAAGAAAGTGGTAAAAAGGAAACTTTTGGTTGTTTAGGAATAATTTATGCTATAATAGCAATTGGTTTACTTGGATTTATTGTCTGAGCCCATCATATATTTACAGTGGGAATAGATATTGATACTCGAGCTTATTTTACATCGGCTACTATAATTATTGCTGTACCCACAGGAATTAAAATTTTTAGTTGATTAGCAACTTTACATGGAACCCAAATTAATTATAGTCCTTCAATATTATGAAGATTAGGATTCATTTTTCTTTTTACAGTTGGGGGATTAACTGGAGTAGTATTAGCAAACTCTTCTATTGATATTACCCTTCATGA…
	Herato14 ACATCCAGAAGTTTATATTTTAATTCTCCCAGGATTTGGTATAATTTCTCATATTATTTCCCAAGAAAGTGGTAAAAAGGAAACTTTTGGTTGTTTAGGAATAATTTATGCTATAATAGCAATTGGTTTACTTGGATTTATTGTTTGAGCTCATCATATATTTACAGTAGGAATAGATATTGATACTCGAGCTTATTTTACATCGGCTACTATAATTATTGCTGTACCCACAGGAATTAAAATTCTTAGTTGATTAGCAACTTTACATGGAACCCAAATTAATTATAGTCCTTCAATATTATGAAGATTAGGATTCATTTTTCTTTTTACAGTTGGAGGATTAACTGGAGTAGTATTAGCAAATTCTTCTATTGATATTACTCTTCATGA…
	Herato15 ACATCCAGAAGTTTATATTTTAATTCTCCCAGGATTTGGTATAATTTCTCATATTATTTCCCAAGAAAGTGGTAAAAAGGAAACTTTTGGTTGTTTAGGAATAATTTATGCTATAATAGCAATTGGTTTACTTGGATTTATTGTTTGAGCCCATCATATATTTACAGTGGGAATAGATATTGATACTCGAGCTTATTTTACATCGGCTACTATAATTATTGCTGTACCCACAGGAATTAAAATTTTTAGTTGATTAGCAACTTTACATGGAACCCAAATTAATTATAGTCCTTCAATATTATGAAGATTAGGATTCATTTTTCTTTTTACAGTTGGGGGATTAACTGGAGTAGTATTAGCAAACTCTTCTATTGATATTACCCTTCATGA…
	Herato16 ACATCCAGAAGTTTATATTTTAATTCTCCCAGGATTTGGTATAATTTCTCATATTATTTCCCAAGAAAGTGGTAAAAAGGAAACTTTTGGTTGTTTAGGAATAATTTATGCTATAATAGCAATTGGTTTACTTGGATTTATTGTTTGAGCCCATCATATATTTACGGTGGGAATAGATATTGATACTCGAGCTTATTTTACATCGGCTACTATAATTATTGCTGTACCCACAGGGATTAAAATTTTTAGTTGATTAGCAACTTTACATGGGACCCAAATTAATTATAGTCCTTCAATATTATGAAGATTAGGATTCATTTTTCTTTTTACAGTTGGGGGGTTAACTGGAGTAGTATTAGCAAATTCTTCTATTGATATCACCCTTCATGA…
	Herato17 GCATCCAGAAGTTTATATTTTAATTCTCCCAGGATTTGGTATAATTTCTCACATTATTTCCCAAGAAAGTGGTAAAAAAGAAACTTTTGGTTGCCTAGGAATAATTTATGCTATAATAGCAATTGGTTTACTTGGATTTATTGTATGAGCTCATCATATATTTACAGTAGGAATAGATATTGATACTCGAGCTTATTTTACATCGGCCACTATAATTATTGCTGTACCTACAGGAATTAAAATTTTTAGTTGATTAGCAACTTTACATGGAACCCAAATTAATTATAGTCCTTCAATATTATGAAGATTAGGATTTATTTTTCTTTTTACAGTTGGGGGATTAACTGGAGTAGTCTTAGCAAACTCTTCTATTGATATTACCCTTCATGA…
	Herato18 GCATCCAGAAGTTTATATTTTAATTCTCCCAGGATTTGGTATAATTTCTCACATTATTTCCCAAGAAAGTGGTAAAAAAGAAACTTTTGGTTGCCTAGGAATAATTTATGCTATAATAGCAATTGGTTTACTTGGATTTATTGTATGAGCTCATCATATATTTACAGTAGGAATAGATATTGATACTCGAGCTTATTTTACATCGGCCACTATAATTATTGCTGTACCTACAGGAATTAAAATTTTTAGTTGATTAGCAACTTTACATGGAACCCAAATTAATTATAGTCCTTCAATATTATGAAGATTAGGATTTATTTTTCTTTTTACAGTTGGGGGATTAACTGGAGTAGTCTTAGCAAACTCTTCTATTGATATTACCCTTCATGA…
	Herato19 GCATCCAGAAGTTTATATTTTAATTCTCCCAGGATTTGGTATAATTTCTCACATTATTTCCCAAGAAAGTGGTAAAAAAGAAACTTTTGGTTGCCTAGGAATAATTTATGCTATAATAGCAATTGGTTTACTTGGATTTATTGTATGAGCTCATCATATATTTACAGTAGGAATAGATATTGATACTCGAGCTTATTTTACATCGGCCACTATAATTATTGCTGTACCTACAGGAATTAAAATTTTTAGTTGATTAGCAACTTTACATGGAACCCAAATTAATTATAGTCCTTCAATATTATGAAGATTAGGATTTATTTTTCTTTTTACAGTTGGGGGATTAACTGGAGTAGTCTTAGCAAACTCTTCTATTGATATTACCCTTCATGA…
	Hclyso20 -------GAAGTTTATATTCTTATTCTTCCAGGATTTGGTATAATTTCTCATATTATTTCCCAGGAAAGCGGTAAAAAGGAAACTTTTGGTTGTTTAGGAATAATTTATGCTATAATAGCAATTGGTTTATTAGGATTTATTGTATGAGCTCATCACATATTTACAGTAGGAATAGACATTGATACTCGAGCTTACTTTACATCAGCTACTATAATTATTGCAGTTCCTACAGGTATTAAAATTTTTAGTTGACTAGCAACTTTACATGGAACACAAATTAATTATAGTCCTTCAATATTATGAAGATTAGGTTTTATTTTTCTTTTTACAGTAGGAGGATTAACAGGAGTAGTTTTAGCAAACTCTTCAATTGATATTACACTTCACGA…
	Herato21 ACATCCAGAAGTTTATATTTTAATTCTCCCAGGATTTGGTATAATTTCCCATATTATTTCCCAAGAAAGTGGTAAAAAGGAAACTTTTGGTTGTTTAGGGATAATTTATGCTATAATAGCAATTGGTTTACTTGGATTTATTGTTTGAGCCCATCATATATTTACAGTGGGAATAGATATTGATACTCGAGCTTATTTTACATCGGCTACTATAATTATTGCTGTACCCACAGGGATTAAAATTTTTAGTTGATTAGCAACTTTACATGGAACCCAAATTAATTATAGTCCTTCAATATTATGAAGATTAGGATTCATTTTTCTTTTTACAGTTGGGGGATTAACTGGAGTAGTATTAGCAAACTCTTCTATTGATATTACCCTTCATGA…
	Herato22 ACATCCAGAAGTTTATATTTTAATTCTCCCAGGATTTGGTATAATTTCCCATATTATTTCCCAAGAAAGTGGTAAAAAGGAAACTTTTGGTTGTTTAGGGATAATTTATGCTATAATAGCAATTGGTTTACTTGGATTTATTGTTTGAGCCCATCATATATTTACAGTGGGAATAGATATTGATACTCGAGCTTATTTTACATCGGCTACTATAATTATTGCTGTACCCACAGGGATTAAAATTTTTAGTTGATTAGCAACTTTACATGGAACCCAAATTAATTATAGTCCTTCAATATTATGAAGATTAGGATTCATTTTTCTTTTTACAGTTGGGGGATTAACTGGAGTAGTATTAGCAAACTCTTCTATTGATATTACCCTTCATGA…
	Herato23 ACATCCAGAAGTTTATATTTTAATTCTCCCAGGATTTGGTATAATTTCTCATATTATTTCCCAAGAAAGTGGTAAAAAGGAAACTTTTGGCTGTTTAGGAATAATTTATGCTATAATAGCAATTGGTTTACTTGGATTTATTGTTTGAGCCCATCATATATTTACAGTGGGAATAGATATTGATACTCGAGCTTATTTTACATCGGCTACTATAATTATTGCTGTACCCACAGGGATTAAAATTTTTAGTTGATTAGCAACTTTACATGGAACCCAAATTAATTATAGTCCTTCAATATTATGAAGATTAGGATTCATTTTTCTTTTTACAGTTGGGGGATTAACTGGAGTAGTATTAGCAAACTCTTCTATTGATATTACCCTTCATGA…
	Herato24 ACATCCAGAAGTTTATATTTTAATTCTCCCAGGATTTGGTATAATTTCTCATATTATTTCCCAAGAAAGTGGTAAAAAGGAAACTTTTGGTTGTTTAGGAATAATTTATGCTATAATAGCAATTGGTTTACTTGGATTTATTGTTTGAGCCCATCATATATTTACAGTAGGAATAGATATTGATACTCGAGCTTATTTTACATCGGCTACTATAATTATTGCTGTACCCACAGGGATTAAAATTTTTAGTTGATTAGCAACTTTACATGGAACCCAAATTAATTATAGTCCTTCAATATTATGAAGATTAGGATTCATTTTTCTTTTTACAGTTGGGGGATTAACTGGAGTAGTATTAGCAAACTCTTCTATTGATATTACCCTTCATGA…
	Herato25 ACATCCAGAAGTTTATATTTTAATTCTCCCAGGATTTGGTATAATTTCTCATATTATTTCCCAAGAAAGTGGTAAAAAGGAAACTTTTGGTTGCTTAGGAATAATTTATGCTATAATAGCAATTGGTTTACTTGGATTTATTGTATGAGCTCATCATATATTTACAGTAGGAATAGATATTGATACTCGAGCCTATTTTACATCAGCCACTATAATTATTGCTGTTCCTACAGGAATTAAAATTTTTAGTTGATTAGCAACTTTACATGGAACTCAAATTAATTATAGTCCTTCAATATTATGAAGATTAGGATTTATTTTTCTTTTTACAGTTGGAGGATTAACTGGAGTAGTTTTAGCAAACTCTTCTATTGATATTACCCTTCATGA…
	Herato26 ACATCCAGAAGTTTATATTTTAATTCTCCCAGGATTTGGTATAATTTCTCATATTATTTCCCAAGAAAGTGGTAAAAAGGAAACTTTTGGTTGCTTAGGAATAATTTATGCTATAATAGCAATTGGTTTACTTGGATTTATTGTATGAGCTCATCATATATTTACAGTAGGAATAGATATTGATACTCGAGCCTATTTTACATCAGCCACTATAATTATTGCTGTTCCTACAGGAATTAAAATTTTTAGTTGATTAGCAACTTTACATGGAACTCAAATTAATTATAGTCCTTCAATATTATGAAGATTAGGATTTATTTTTCTTTTTACAGTTGGAGGATTAACTGGAGTAGTTTTAGCAAACTCTTCTATTGATATTACCCTTCATGA…
	Herato27 GCATCCAGAAGTTTATATTTTAATTCTCCCAGGATTTGGTATAATTTCTCATATTATTTCCCAAGAAAGTGGTAAAAAGGAAACTTTTGGTTGCTTAGGAATAATTTATGCTATAATAGCAATTGGTTTACTTGGATTTATTGTATGAGCTCATCATATATTTACAGTAGGAATAGATATTGATACTCGAGCCTATTTTACATCAGCCACTATAATTATTGCTGTTCCTACAGGAATTAAAATTTTTAGTTGATTAGCAACTTTACATGGAACTCAAATTAATTATAGTCCTTCAATATTATGAAGATTAGGATTTATTTTTCTTTTTACAGTTGGAGGATTAACTGGAGTAGTCTTAGCAAACTCTTCTATTGATATTACCCTTCATGA…
	Herato28 ACATCCAGAAGTTTATATTTTAATTCTCCCAGGATTTGGTATAATTTCTCATATTATTTCCCAAGAAAGTGGTAAAAAAGAAACTTTTGGTTGCTTAGGAATAATTTATGCTATAATAGCAATTGGTTTACTTGGATTTATTGTATGAGCTCATCATATATTTACAGTAGGAATAGATATTGATACTCGAGCCTATTTTACATCAGCCACTATAATTATTGCTGTTCCTACAGGAATTAAAATTTTTAGTTGATTAGCAACTTTACATGGAACTCAAATTAATTATAGTCCTTCAATATTATGAAGATTAGGATTTATTTTTCTTTTTACAGTTGGAGGATTAACTGGAGTAGTTTTAGCAAACTCTTCTATTGATATTACCCTTCATGA…
	Herato29 -------------------------CTCCCAGGATTTGGTATAATTTCTCATATTATTTCCCAAGAAAGTGGTAAAAAGGAAACTTTTGGTTGCTTAGGAATAATTTATGCTATAATAGCAATTGGTTTACTTGGATTTATTGTATGAGCTCATCATATATTTACAGTAGGAATAGATATTGATACTCGAGCCTATTTTACATCAGCCACTATAATTATTGCTGTTCCTACAGGAATTAAAATTTTTAGTTGATTAGCAACTTTACATGGAACTCAAATTAATTATAGTCCTTCAATATTATGAAGATTAGGATTTATTTTTCTTTTTACAGTTGGAGGATTAACTGGAGTAGTTTTAGCAAACTCTTCTATTGATATTACCCTTCATGA…
	Herato30 GCATCCAGAAGTTTATATTTTAATTCTCCCAGGATTTGGTATAATTTCTCATATTATTTCCCAAGAAAGTGGTAAAAAGGAAACTTTTGGTTGCTTAGGAATAATTTATGCTATAATAGCAATTGGTTTACTTGGATTTATTGTATGAGCTCATCATATATTTACAGTAGGAATAGATATTGATACTCGAGCCTATTTTACATCAGCCACTATAATTATTGCTGTTCCTACAGGAATTAAAATTTTTAGTTGATTAGCAACTTTACATGGAACTCAAATTAATTATAGTCCTTCAATATTATGAAGATTAGGATTTATTTTTCTTTTTACAGTTGGAGGATTAACTGGAGTAGTCTTAGCAAACTCTTCTATTGATATTACCCTTCATGA…
	Herato31 GCATCCAGAAGTTTATATTTTAATTCTTCCAGGATTTGGTATAATTTCTCATATTATTTCCCAAGAAAGTGGTAAAAAGGAAACTTTTGGTTGCTTAGGAATAATTTATGCTATAATAGCAATTGGTTTACTTGGATTTATTGTATGAGCTCATCATATATTTACAGTAGGAATAGATATTGATACTCGAGCCTATTTTACATCAGCCACTATAATTATTGCTGTTCCTACAGGAATTAAAATTTTTAGTTGATTAGCAACTTTACATGGAACTCAAATTAATTATAGTCCTTCAATATTATGAAGATTAGGATTTATTTTTCTTTTTACAGTTGGGGGATTAACTGGAGTAGTCTTAGCAAACTCTTCTATTGATATTACCCTTCATGA…
	Herato32 GCATCCAGAAGTTTATATTTTAATTCTTCCAGGATTTGGTATAATTTCTCATATTATTTCCCAAGAAAGTGGTAAAAAGGAAACTTTTGGTTGCTTAGGAATAATTTATGCTATAATAGCAATTGGTTTACTTGGATTTATTGTATGAGCTCATCATATATTTACAGTAGGAATAGATATTGATACTCGAGCCTATTTTACATCAGCCACTATAATTATTGCTGTTCCTACAGGAATTAAAATTTTTAGTTGATTAGCAACTTTACATGGAACTCAAATTAATTATAGTCCTTCAATATTATGAAGATTAGGATTTATTTTTCTTTTTACAGTTGGGGGATTAACTGGAGTAGTCTTAGCAAACTCTTCTATTGATATTACCCTTCATGA…
	Herato33 ACATCCAGAAGTTTATATTTTAATTCTCCCAGGATTTGGTATAATTTCTCATATTATTTCCCAAGAAAGTGGTAAAAAGGAAACTTTTGGTTGCTTAGGAATAATTTATGCTATAATAGCAATTGGTTTACTTGGATTTATTGTATGAGCTCATCATATATTTACAGTAGGAATAGATATTGATACTCGAGCCTATTTTACATCAGCCACTATAATTATTGCTGTTCCTACAGGAATTAAAATTTTTAGTTGATTAGCAACTTTACATGGAACTCAAATTAATTATAGTCCTTCAATATTATGAAGATTAGGATTTATTTTTCTTTTTACAGTTGGAGGATTAACTGGAGTAGTCTTAGCAAACTCTTCTATTGATATTACCCTTCATGA…
	Herato34 GCATCCAGAAGTTTATATTTTAATTCTTCCAGGATTTGGTATAATTTCTCATATTATTTCCCAAGAAAGTGGTAAAAAGGAAACTTTTGGTTGCTTAGGAATAATTTATGCTATAATAGCAATTGGTTTACTTGGATTTATTGTATGAGCTCATCATATATTTACAGTAGGAATAGATATTGATACTCGAGCCTATTTTACATCAGCCACTATAATTATTGCTGTTCCTACAGGAATTAAAATTTTTAGTTGATTAGCAACTTTACATGGAACTCAAATTAATTATAGTCCTTCAATATTATGAAGATTAGGATTTATTTTTCTTTTTACAGTTGGAGGATTAACTGGAGTAGTCTTAGCAAACTCTTCTATTGATATTACCCTTCATGA…
	Herato35 GCATCCAGAAGTTTATATTTTAATTCTCCCAGGATTTGGTATAATTTCTCATATTATTTCCCAAGAAAGTGGTAAAAAGGAAACTTTTGGTTGCTTAGGAATAATTTATGCTATAATAGCAATTGGTTTACTTGGATTTATTGTATGAGCTCATCATATATTTACAGTAGGAATAGATATTGATACTCGAGCCTATTTTACATCAGCCACTATAATTATTGCTGTTCCTACAGGAATTAAAATTTTTAGTTGATTAGCAACTTTACATGGAACTCAAATTAATTATAGTCCTTCAATATTATGAAGATTAGGATTTATTTTTCTTTTTACAGTTGGGGGATTAACTGGAGTAGTCTTAGCAAACTCTTCTATTGATATTACCCTTCATGA…
	Herato36 GCATCCAGAAGTTTATATTTTAATTCTTCCAGGATTTGGTATAATTTCTCATATTATTTCCCAAGAAAGTGGTAAAAAGGAAACTTTTGGTTGCTTAGGAATAATTTATGCTATAATAGCAATTGGTTTACTTGGATTTATTGTATGAGCTCATCATATATTTACAGTAGGAATAGATATTGATACTCGAGCCTATTTTACATCAGCCACTATAATTATTGCTGTTCCTACAGGAATTAAAATTTTTAGTTGATTAGCAACTTTACATGGAACTCAAATTAATTATAGTCCTTCAATATTATGAAGATTAGGATTTATTTTTCTTTTTACAGTTGGGGGATTAACTGGAGTAGTCTTAGCAAACTCTTCTATTGATATTACCCTTCATGA…
	Herato37 GCATCCAGAAGTTTATATTTTAATTCTCCCAGGATTTGGTATAATTTCTCATATTATTTCCCAAGAAAGTGGTAAAAAGGAAACTTTTGGTTGCTTAGGAATAATTTATGCTATAATAGCAATTGGTTTACTTGGATTTATTGTATGAGCTCATCATATATTTACAGTAGGAATAGATATTGATACTCGAGCCTATTTTACATCAGCCACTATAATTATTGCTGTTCCTACAGGAATTAAAATTTTTAGTTGATTAGCAACTTTACATGGAACTCAAATTAATTATAGTCCTTCAATATTATGAAGATTAGGATTTATTTTTCTTTTTACAGTTGGAGGATTAACTGGAGTAGTCTTAGCAAACTCTTCTATTGATATTACCCTTCATGA…
	Herato38 GCATCCAGAAGTTTATATTTTAATTCTCCCAGGATTTGGTATAATTTCTCATATTATTTCCCAAGAAAGTGGTAAAAAGGAAACTTTTGGTTGCTTAGGAATAATTTATGCTATAATAGCAATTGGTTTACTTGGGTTTATTGTATGAGCTCATCATATATTTACAGTAGGAATAGATATTGATACTCGAGCCTATTTTACATCAGCCACTATAATTATTGCTGTCCCTACAGGAATTAAAATTTTTAGTTGATTAGCAACTTTACATGGAACTCAAATTAATTATAGTCCTTCAATATTATGAAGATTAGGATTTATTTTTCTTTTTACAGTTGGAGGATTAACTGGAGTAGTTTTAGCAAACTCTTCTATTGATATTACCCTTCATGA…
	Herato39 GCATCCAGAAGTTTATATTTTAATTCTCCCAGGATTTGGTATAATTTCTCATATTATTTCCCAAGAAAGTGGTAAAAAGGAAACTTTTGGTTGCTTAGGAATAATTTATGCTATAATAGCAATTGGTTTACTTGGGTTTATTGTATGAGCTCATCATATATTTACAGTAGGAATAGATATTGATACTCGAGCCTATTTTACATCAGCCACTATAATTATTGCTGTCCCTACAGGAATTAAAATTTTTAGTTGATTAGCAACTTTACATGGAACTCAAATTAATTATAGTCCTTCAATATTATGAAGATTAGGATTTATTTTTCTTTTTACAGTTGGAGGATTAACTGGAGTAGTTTTAGCAAACTCTTCTATTGATATTACCCTTCATGA…
	Herato40 GCATCCAGAAGTTTATATTTTAATTCTCCCAGGATTTGGTATAATTTCTCATATTATTTCCCAAGAAAGTGGTAAAAAGGAAACTTTTGGTTGCTTAGGAATAATTTATGCTATAATAGCAATTGGTTTACTTGGGTTTATTGTATGAGCTCATCATATATTTACAGTAGGAATAGATATTGATACTCGAGCCTATTTTACATCAGCCACTATAATTATTGCTGTCCCTACAGGAATTAAAATTTTTAGTTGATTAGCAACTTTACATGGAACTCAAATTAATTATAGTCCTTCAATATTATGAAGATTAGGATTTATTTTTCTTTTTACAGTTGGAGGATTAACTGGAGTAGTTTTAGCAAACTCTTCTATTGATATTACCCTTCATGA…
	Herato41 GCATCCAGAAGTTTATATTTTAATTCTCCCAGGATTTGGTATAATTTCTCATATTATTTCCCAAGAAAGTGGTAAAAAGGAAACTTTTGGTTGCTTAGGAATAATTTATGCTATAATAGCAATTGGTTTACTTGGGTTTATTGTATGAGCTCATCATATATTTACAGTAGGAATAGATATTGATACTCGAGCCTATTTTACATCAGCCACTATAATTATTGCTGTCCCTACAGGAATTAAAATTTTTAGTTGATTAGCAACTTTACATGGAACTCAAATTAATTATAGTCCTTCAATATTATGAAGATTAGGATTTATTTTTCTTTTTACAGTTGGAGGATTAACTGGAGTAGTTTTAGCAAACTCTTCTATTGATATTACCCTTCATGA…
	Herato42 GCATCCAGAAGTTTATATTTTAATTCTCCCAGGATTTGGTATAATTTCTCATATTATTTCCCAAGAAAGTGGTAAAAAGGAAACTTTTGGTTGCTTAGGAATAATTTATGCTATAATAGCAATTGGTTTACTTGGGTTTATTGTATGAGCTCATCATATATTTACAGTAGGAATAGATATTGATACTCGAGCCTATTTTACATCAGCCACTATAATTATTGCTGTCCCTACAGGAATTAAAATTTTTAGTTGATTAGCAACTTTACATGGAACTCAAATTAATTATAGTCCTTCAATATTATGAAGATTAGGATTTATTTTTCTTTTTACAGTTGGAGGATTAACTGGAGTAGTTTTAGCAAACTCTTCTATTGATATTACCCTTCATGA…
	Herato43 GCATCCAGAAGTTTATATTTTAATTCTCCCAGGATTTGGTATAATTTCTCATATTATTTCCCAAGAAAGTGGTAAAAAGGAAACTTTTGGTTGCTTAGGAATAATTTATGCTATAATAGCAATTGGTTTACTTGGGTTTATTGTATGAGCTCATCATATATTTACAGTAGGAATAGATATTGATACTCGAGCCTATTTTACATCAGCCACTATAATTATTGCTGTCCCTACAGGAATTAAAATTTTTAGTTGATTAGCAACTTTACATGGAACTCAAATTAATTATAGTCCTTCAATATTATGAAGATTAGGATTTATTTTTCTTTTTACAGTTGGAGGATTAACTGGAGTAGTTTTAGCAAACTCTTCTATTGATATTACCCTTCATGA…
	Herato44 GCATCCAGAAGTTTATATTTTAATTCTCCCAGGATTTGGTATAATTTCTCATATTATTTCCCAAGAAAGTGGTAAAAAGGAAACTTTTGGTTGCTTAGGAATAATTTATGCTATAATAGCAATTGGTTTACTTGGGTTTATTGTATGAGCTCATCATATATTTACAGTAGGAATAGATATTGATACTCGAGCCTATTTTACATCAGCCACTATAATTATTGCTGTCCCTACAGGAATTAAAATTTTTAGTTGATTAGCAACTTTACATGGAACTCAAATTAATTATAGTCCTTCAATATTATGAAGATTAGGATTTATTTTTCTTTTTACAGTTGGAGGATTAACTGGAGTAGTTTTAGCAAACTCTTCTATTGATATTACCCTTCATGA…
	Herato45 GCATCCAGAAGTTTATATTTTAATTCTCCCAGGATTTGGTATAATTTCTCATATTATTTCCCAAGAAAGTGGTAAAAAGGAAACTTTTGGTTGCTTAGGAATAATTTATGCTATAATAGCAATTGGTTTACTTGGGTTTATTGTATGAGCTCATCATATATTTACAGTAGGAATAGATATTGATACTCGAGCCTATTTTACATCAGCCACTATAATTATTGCTGTCCCTACAGGAATTAAAATTTTTAGTTGATTAGCAACTTTACATGGAACTCAAATTAATTATAGTCCTTCAATATTATGAAGATTAGGATTTATTTTTCTTTTTACAGTTGGAGGATTAACTGGAGTAGTTTTAGCAAACTCTTCTATTGATATTACCCTTCATGA…
	Herato46 GCATCCAGAAGTTTATATTTTAATTCTCCCAGGATTTGGTATAATTTCTCATATTATTTCCCAAGAAAGTGGTAAAAAGGAAACTTTTGGTTGCTTAGGAATAATTTATGCTATAATAGCAATTGGTTTACTTGGGTTTATTGTATGAGCTCATCATATATTTACAGTAGGAATAGATATTGATACTCGAGCCTATTTTACATCAGCCACTATAATTATTGCTGTCCCTACAGGAATTAAAATTTTTAGTTGATTAGCAACTTTACATGGAACTCAAATTAATTATAGTCCTTCAATATTATGAAGATTAGGATTTATTTTTCTTTTTACAGTTGGAGGATTAACTGGAGTAGTTTTAGCAAACTCTTCTATTGATATTACCCTTCATGA…
	Herato47 GCATCCAGAAGTTTATATTTTAATTCTCCCAGGATTTGGTATAATTTCTCATATTATTTCCCAAGAAAGTGGTAAAAAGGAAACTTTTGGTTGCTTAGGAATAATTTATGCTATAATAGCAATTGGTTTACTTGGGTTTATTGTATGAGCTCATCATATATTTACAGTAGGAATAGATATTGATACTCGAGCCTATTTTACATCAGCCACTATAATTATTGCTGTCCCTACAGGAATTAAAATTTTTAGTTGATTAGCAACTTTACATGGAACTCAAATTAATTATAGTCCTTCAATATTATGAAGATTAGGATTTATTTTTCTTTTTACAGTTGGAGGATTAACTGGAGTAGTTTTAGCAAACTCTTCTATTGATATTACCCTTCATGA…
	Herato48 -----------------------TTCTCCCAGGATTTGGTATAATTTCTCATATTATTTCCCAAGAAAGTGGTAAAAAAGAAACTTTTGGCTGCTTAGGAATAATTTATGCTATAATAGCAATTGGTTTACTTGGATTTATTGTATGAGCTCATCATATATTTACAGTAGGAATAGATATTGATACTCGAGCCTATTTTACATCAGCCACTATAATTATTGCTGTTCCTACAGGAATTAAAATTTTTAGTTGATTAGCAACTTTACACGGAACTCAAATTAATTATAGTCCTTCAATATTATGAAGATTAGGATTTATTTTTCTTTTTACAGTTGGAGGATTAACTGGAGTAGTCTTAGCAAACTCTTCTATTGATATTACCCTTCATGA…
	Herato49 ----------------ATTTTAATTCTCGCGGGATTTGGTATAATTTCTCATATTATTTCCCAAGAAAGTGGTAAAAAAGAAACTTTTGGTTGCTTAGGAATAATTTATGCTATAATAGCAATTGGTTTACTTGGATTTATTGTATGAGCTCATCATATATTTACAGTAGGAATAGATATTGATACTCGAGCCTATTTTACATCAGCCACTATAATTATTGCTGTTCCTACAGGAATTAAAATTTTTAGTTGATTAGCAACTTTACATGGAACTCAAATTAATTATAGTCCTTCAATATTATGAAGATTAGGATTTATTTTTCTTTTTACAGTTGGAGGATTAACCGGAGTAGTTTTAGCAAACTCTTCTATTGATATTACCCTTCATGA…
	Herato50 GCATCCAGAAGTTTATATTTTAATTCTCCCAGGATTTGGTATAATTTCTCATATTATTTCCCAAGAAAGTGGTAAAAAGGAAACTTTTGGTTGCTTAGGAATAATTTATGCTATAATAGCAATTGGTTTACTTGGGTTTATTGTATGAGCTCATCATATATTTACAGTAGGAATAGATATTGATACTCGAGCCTATTTTACATCAGCCACTATAATTATTGCTGTTCCTACAGGAATTAAAATTTTTAGTTGATTAGCAACTTTACATGGAACTCAAATTAATTATAGTCCTTCAATATTATGAAGATTAGGATTTATTTTTCTTTTTACAGTTGGAGGATTAACTGGAGTAGTTTTAGCAAACTCTTCTATTGATATTACCCTTCATGA…
	Herato51 GCATCCAGAAGTTTATATTTTAATTCTCCCAGGATTTGGTATAATTTCTCATATTATTTCCCAAGAAAGTGGTAAAAAGGAAACTTTTGGTTGCTTAGGAATAATTTATGCTATAATAGCAATTGGTTTACTTGGGTTTATTGTATGAGCTCATCATATATTTACAGTAGGAATAGATATTGATACTCGAGCCTATTTTACATCAGCCACTATAATTATTGCTGTTCCTACAGGAATTAAAATTTTTAGTTGATTAGCAACTTTACATGGAACTCAAATTAATTATAGTCCTTCAATATTATGAAGATTAGGATTTATTTTTCTTTTTACAGTTGGAGGATTAACTGGAGTAGTTTTAGCAAACTCTTCTATTGATATTACCCTTCATGA…
	Hhecal52 -------GAAGTTTATATTCTAATTCTTCCAGGATTTGGTATAATTTCTCATATTATTTCTCAAGAAAGTGGTAAAAAAGAAACTTTTGGTTGTTTAGGAATAATTTATGCTATAATAGCTATTGGTTTACTAGGATTTATTGTATGAGCTCATCATATATTCACAGTAGGAATAGATATTGATACACGAGCTTATTTTACATCAGCAACCATAATTATTGCTGTACCTACAGGAATTAAAATTTTTAGCTGATTAGCAACTTTACATGGAACACAAATTAATTATAGTCCTTCAATATTATGAAGATTAGGATTTATTTTTCTTTTTACAGTTGGAGGATTAACTGGAGTAGTTTTAGCAAACTCTTCAATTGATATCACCCTTCATGA…
	Hhimer53 GCACCCAGAAGTTTATATTTTAATTCTCCCAGGATTTGGTATAATTTCTCATATTATTTCCCAAGAAAGTGGTAAAAAAGAAACTTTTGGTTGCTTAGGGATAATTTATGCTATAATAGCAATTGGTCTACTTGGATTTATTGTATGAGCTCATCATATATTTACAGTAGGAATAGATATTGATACTCGAGCTTATTTTACATCAGCCACTATAATTATTGCTGTTCCTACAGGAATTAAAATTTTTAGTTGATTAGCAACTTTACATGGAACCCAAATTAATTATAGTCCTTCAATACTATGAAGATTAGGGTTCATTTTTCTTTTTACAGTTGGAGGATTAACTGGAGTAGTCTTAGCAAACTCTTCTATTGATATTACCCTTCATGA…
	Hhimer54 GCACCCAGAAGTTTATATTTTAATTCTCCCAGGATTTGGTATAATTTCTCATATTATTTCCCAAGAAAGTGGTAAAAAAGAAACTTTTGGTTGCTTAGGGATAATTTATGCTATAATAGCAATTGGTCTACTTGGATTTATTGTATGAGCTCATCATATATTTACAGTAGGAATAGATATTGATACTCGAGCTTATTTTACATCAGCCACTATAATTATTGCTGTTCCTACAGGAATTAAAATTTTTAGTTGATTAGCAACTTTACATGGAACCCAAATTAATTATAGTCCTTCAATACTATGAAGATTAGGGTTCATTTTTCTTTTTACAGTTGGAGGATTAACTGGAGTAGTCTTAGCAAACTCTTCTATTGATATTACCCTTCATGA…
	Hhimer55 GCACCCAGAAGTTTATATTTTAATTCTCCCAGGATTTGGTATAATTTCTCATATTATTTCCCAAGAAAGTGGTAAAAAAGAAACTTTTGGTTGCTTAGGGATAATTTATGCTATAATAGCAATTGGTCTACTTGGATTTATTGTATGAGCTCATCATATATTTACAGTAGGAATAGATATTGATACTCGAGCTTATTTTACATCAGCCACTATAATTATTGCTGTTCCTACAGGAATTAAAATTTTTAGTTGATTAGCAACTTTACATGGAACCCAAATTAATTATAGTCCTTCAATACTATGAAGATTAGGGTTCATTTTTCTTTTTACAGTTGGAGGATTAACTGGAGTAGTCTTAGCAAACTCTTCTATTGATATTACCCTTCATGA…
	Herato56 ACATCCAGAAGTTTATATTTTAATTCTCCCAGGATTTGGTATAATTTCTCATATTATTTCCCAAGAAAGTGGTAAAAAGGAAACTTTTGGTTGTTTAGGAATAATTTATGCTATAATAGCAATTGGTTTACTTGGATTTATTGTTTGAGCTCATCATATATTTACAGTAGGAATAGATATTGATACTCGAGCTTATTTTACATCAGCTACTATAATTATTGCTGTACCCACAGGAATTAAAATTTTTAGTTGATTAGCAACTTTACATGGAACCCAAATTAATTATAGTCCTTCAATATTATGAAGATTAGGATTCATTTTTCTTTTTACAGTTGGAGGATTAACTGGAGTAGTATTAGCAAATTCTTCTATTGATATTACTCTTCATGA…
	Herato57 ACATCCAGAAGTTTATATTTTAATTCTCCCAGGATTTGGTATAATTTCTCATATTATTTCCCAAGAAAGTGGTAAAAAAGAAACTTTTGGTTGTTTAGGAATAATTTATGCTATAATAGCAATTGGTTTACTTGGATTTATTGTTTGAGCTCATCATATATTTACAGTAGGAATAGATATTGATACTCGAGCTTATTTTACATCAGCTACTATAATTATTGCTGTACCCACAGGGATTAAAATTTTTAGTTGATTAGCAACTTTACATGGAACTCAAATTAATTATAGTCCTTCAATATTATGAAGATTAGGATTCATTTTTCTTTTTACAGTTGGGGGATTAACTGGAGTAGTATTAGCAAACTCTTCTATTGATATTACCCTTCATGA…
	Herato58 ACATCCAGAAGTTTATATTTTAATTCTCCCAGGATTTGGTATAATTTCCCATATTATTTCCCAAGAAAGAGGTAAAAAGGAAACTTTTGGTTGTTTAGGAATAATTTATGCTATGATAGCAATTGGTTTACTTGGATTTATTGTTTGAGCTCATCATATATTTACAGTAGGAATAGATATTGATACTCGAGCTTATTTTACATCGGCTACTATAATTATTGCTGTACCCACAGGAATTAAAATTTTTAGTTGATTAGCAACTTTACATGGAACCCAAATTAATTATAGTCCTTCAATATTATGAAGATTAGGATTCATTTTTCTTTTTACAGTTGGAGGATTAACTGGAGTAGTATTAGCAAATTCTTCTATTGATATTACTCTTCATGA…
	Herato59 ACATCCAGAAGTTTATATTTTAATTCTCCCAGGATTTGGTATAATTTCTCATATTATTTCCCAAGAAAGTGGTAAAAAGGAAACTTTTGGTTGTTTAGGAATAATTTATGCTATAATAGCAATTGGTTTACTTGGATTTATTGTTTGAGCTCATCATATATTTACAGTAGGAATAGATATTGATACTCGAGCTTATTTTACATCAGCTACTATAATTATTGCTGTACCCACAGGAATTAAAATTTTTAGTTGATTAGCAACTTTACATGGAACCCAAATTAATTATAGTCCTTCAATATTATGAAGATTAGGATTCATTTTTCTTTTTACAGTTGGAGGATTAACTGGAGTAGTATTAGCAAATTCTTCTATTGATATTACTCTTCATGA…
	Herato60 ACATCCAGAAGTTTATATTTTAATTCTCCCAGGATTTGGTATAATTTCTCATATTATTTCCCAAGAAAGTGGTAAAAAGGAAACTTTTGGTTGTTTAGGAATAATTTATGCTATAATAGCAATTGGTTTACTTGGATTTATTGTTTGAGCTCATCATATATTTACAGTAGGAATAGATATTGATACTCGAGCTTATTTTACATCAGCTACTATAATTATTGCTGTACCCACAGGAATTAAAATTTTTAGTTGATTAGCAACTTTACATGGAACCCAAATTAATTATAGTCCTTCAATATTATGAAGATTAGGATTCATTTTTCTTTTTACAGTTGGAGGATTAACTGGAGTAGTATTAGCAAATTCTTCTATTGATATTACTCTTCATGA…
	Herato61 GCATCCAGAAGTTTATATTTTAATTCTCCCAGGATTTGGTATAATTTCTCATATTATTTCCCAAGAAAGTGGTAAAAAGGAAACTTTTGGTTGCTTAGGAATAATTTATGCTATAATAGCAATTGGTTTACTAGGATTTATTGTATGAGCTCATCATATATTTACAGTAGGAATAGATATTGATACTCGAGCCTATTTTACATCAGCCACTATAATTATTGCTGTTCCTACAGGAATTAAAATTTTTAGTTGATTAGCAACTTTACATGGAACTCAAATTAATTATAGTCCTTCAATATTATGAAGATTAGGATTTATTTTTCTTTTTACAGTTGGAGGATTAACTGGAGTAGTCTTAGCAAACTCTTCTATTGATATTACCCTTCATGA…
	Herato62 GCATCCAGAAGTTTATATTTTAATTCTTCCAGGATTTGGTATAATTTCTCATATTATTTCCCAAGAAAGTGGTAAAAAGGAAACTTTTGGTTGCTTAGGAATAATTTATGCTATAATAGCAATTGGTTTACTTGGATTTATTGTATGAGCTCATCATATATTTACAGTAGGAATAGATATTGATACTCGAGCCTATTTTACATCAGCCACTATAATTATTGCTGTTCCTACAGGAATTAAAATTTTTAGTTGATTAGCAACTTTACATGGAACTCAAATTAATTATAGTCCTTCAATATTATGAAGATTAGGATTTATTTTTCTTTTTACAGTTGGGGGATTAACTGGAGTAGTCTTAGCAAACTCTTCTATTGATATTACCCTTCATGA…
	Herato63 GCATCCAGAAGTTTATATTTTAATTCTCCCAGGATTTGGTATAATTTCTCATATTATTTCCCAAGAAAGTGGTAAAAAGGAAACTTTTGGTTGCTTAGGAATAATTTATGCTATAATAGCAATTGGTTTACTTGGATTTATTGTATGAGCTCATCATATATTTACAGTAGGAATAGATATTGATACTCGAGCCTATTTTACATCAGCCACTATAATTATTGCTGTTCCTACAGGAATTAAAATTTTTAGTTGATTAGCAACTTTACATGGAACTCAAATTAATTATAGTCCTTCAATATTATGAAGATTAGGATTTATTTTTCTTTTTACAGTTGGAGGGTTAACTGGAGTAGTCTTAGCAAACTCTTCTATTGATATTACCCTTCATGA…
	Herato64 GCATCCAGAAGTTTATATTTTAATTCTCCCAGGATTTGGTATAATTTCTCATATTATTTCCCAAGAAAGTGGTAAAAAGGAAACTTTTGGTTGCTTAGGAATAATTTATGCTATAATAGCAATTGGTTTACTTGGATTTATTGTATGAGCTCATCATATATTTACAGTAGGAATAGATATTGATACTCGAGCCTATTTTACATCAGCCACTATAATTATTGCTGTTCCTACAGGAATTAAAATTTTTAGTTGATTAGCAACTTTACATGGAACTCAAATTAATTATAGTCCTTCAATATTATGAAGATTAGGATTTATTTTTCTTTTTACAGTTGGAGGATTAACTGGAGTAGTCTTAGCAAACTCTTCTATTGATATTACCCTTCATGA…
	Herato65 ----------------------------CCAGGATTTGGTATAATTTCTCATATTATTTCCCAAGAAAGTGGTAAAAAGGAAACTTTTGGTTGTTTAGGAATAATTTATGCTATAATAGCAATTGGTTTGCTTGGATTTATTGTTTGAGCTCATCATATATTTACAGTAGGAATAGATATTGATACTCGAGCTTATTTTACATCAGCTACTATAATTATTGCTGTACCCACAGGGATTAAAATTTTTAGTTGATTAGCAACTTTACATGGAACCCAAATTAATTATAGTCCTTCAATATTATGAAGATTAGGATTCATTTTTCTTTTTACAGTTGGAGGATTAACTGGAGTAGTATTAGCAAACTCTTCTATTGATATTACCCTTCATGA…
	Herato66 -------------------------------GGATTTGGTATAATTTCTCATATTATTTCCCAAGAAAGTGGTAAAAAGGAAACTTTTGGTTGTTTAGGAATAATTTATGCTATAATAGCAATTGGTTTACTTGGATTTATTGTTTGAGCTCATCATATATTTACAGTAGGAATAGATATTGATACTCGAGCTTATTTTACATCGGCTACTATAATTATTGCTGTACCCACAGGGATTAAAATTTTTAGTTGATTAGCAACTTTACATGGAACCCAAATTAATTATAGTCCTTCAATATTATGAAGATTAGGATTCATTTTTCTTTTTACAGTTGGGGGATTAACTGGAGTAGTATTAGCAAACTCTTCTATTGATATTACCCTTCATGA…
	Herato67 -------------------------CTCCCAGGATTTGGTATAATTTCTCATATTATTTCCCAAGAAAGTGGTAAAAAGGAAACTTTTGGTTGTTTAGGAATAATTTATGCTATAATAGCAATTGGTTTACTTGGATTTATTGTTTGAGCTCATCATATATTTACAGTAGGAATAGATATTGATACTCGAGCTTATTTTACATCGGCTACTATAATTATTGCTGTACCCACAGGAATTAAAATTTTTAGCTGATTAGCAACTTTACATGGAACCCAAATTAATTATAGTCCTTCAATATTATGAAGATTAGGATTCATTTTTCTTTTTACAGTTGGAGGATTAACTGGAGTAGTGTTAGCAAATTCTTCTATTGATATTACTCTTCATGA…
	Herato68 -------------------------------GGATTTGGAATAATTTCTCATATTATTTCCCAAGAAAGTGGTAAAAAGGAAACTTTTGGTTGTTTAGGAATAATTTATGCTATAATAGCAATTGGTTTACTTGGATTTATTGTTTGAGCTCATCATATATTTACAGTAGGAATAGATATTGATACTCGAGCTTATTTTACATCGGCTACTATAATTATTGCTGTACCCACAGGGATTAAAATTTTTAGTTGATTAGCAACTTTACATGGAACCCAAATTAATTATAGTCCTTCAATATTATGAAGATTAGGATTCATTTTTCTTTTTACAGTTGGGGGATTAACTGGAGTAGTATTAGCAAACTCTTCTATTGATATTACCCTTCATGA…
	Herato69 ACATCCAGAAGTTTATATTTTAATTCTCCCAGGATTTGGTATAATTTCTCATATTATTTCCCAAGAAAGTGGTAAAAAGGAAACTTTTGGTTGTTTAGGAATAATTTATGCTATAATAGCAATTGGTTTACTTGGATTTATTGTTTGAGCTCATCATATATTTACAGTAGGAATAGATATTGATACTCGAGCTTATTTTACATCGGCTACTATAATTATTGCTGTACCCACAGGAATTAAAATTTTTAGTTGATTAGCAACTTTACATGGAACCCAAATTAATTATAGTCCTTCAATATTATGAAGATTAGGATTCATTTTTCTTTTTACAGTTGGAGGATTAACTGGAGTAGTGTTAGCAAATTCTTCTATTGATATTACTCTTCATGA…
	Herato70 ACATCCAGAAGTTTATATTTTAATTCTCCCAGGATTTGGTATAATTTCTCATATTATTTCCCAAGAAAGTGGTAAAAAGGAAACTTTTGGTTGTTTAGGAATAATTTATGCTATAATAGCAATTGGTTTACTTGGATTTATTGTTTGAGCTCATCATATATTTACAGTAGGAATAGATATTGATACTCGAGCTTATTTTACATCGGCTACTATAATTATTGCTGTACCCACAGGAATTAAAATTTTTAGTTGATTAGCAACTTTACATGGAACCCAAATTAATTATAGTCCTTCAATATTATGAAGATTAGGATTCATTTTTCTTTTTACAGTTGGAGGATTAACTGGAGTAGTGTTAGCAAATTCTTCTATTGATATTACTCTTCATGA…
	Herato71 ACATCCAGAAGTTTATATTTTAATTCTCCCAGGATTTGGTATAATTTCTCATATTATTTCCCAAGAAAGTGGTAAAAAGGAAACTTTTGGTTGTTTAGGAATAATTTATGCTATAATAGCAATTGGTTTACTTGGATTTATTGTTTGAGCTCATCATATATTTACAGTAGGAATAGATATTGATACTCGAGCTTATTTTACATCGGCTACTATAATTATTGCTGTACCCACAGGAATTAAAATTTTTAGTTGATTAGCAACTTTACATGGAACCCAAATTAATTATAGTCCTTCAATATTATGAAGATTAGGATTCATTTTTCTTTTTACAGTTGGAGGATTAACTGGAGTAGTGTTAGCAAATTCTTCTATTGATATTACTCTTCATGA…
	Herato72 ACATCCAGAAGTTTATATTTTAATTCTCCCAGGATTTGGTATAATTTCTCATATTATTTCCCAAGAAAGTGGTAAAAAGGAAACTTTTGGTTGTTTAGGAATAATTTATGCTATAATAGCAATTGGTTTACTTGGATTTATTGTTTGAGCTCATCATATATTTACAGTAGGAATAGATATTGATACTCGAGCTTATTTTACATCAGCTACTATAATTATTGCTGTACCCACAGGAATTAAAATTTTTAGTTGATTAGCAACTTTACATGGAACCCAAATTAATTATAGTCCTTCAATATTATGAAGATTAGGATTCATTTTTCTTTTTACAGTTGGAGGATTAACTGGAGTAGTGTTAGCAAATTCTTCTATTGATATTACTCTTCATGA…
	Herato73 ACATCCAGAAGTTTATATTTTAATTCTCCCAGGATTTGGTATAATTTCTCATATTATTTCCCAAGAAAGTGGTAAAAAGGAAACTTTTGGTTGTTTAGGAATAATTTATGCTATAATAGCAATTGGTTTACTTGGATTTATTGTTTGAGCTCATCATATATTTACAGTAGGAATAGATATTGATACTCGAGCTTATTTTACATCGGCTACTATAATTATTGCTGTACCCACAGGAATTAAAATTTTTAGTTGATTAGCAACTTTACATGGAACCCAAATTAATAATAGTCCTTCAATATTATGAAGATTAGGATTCATTTTTCTTTTCACAGTTGGGGGATTAACTGGAGTAGTATTAGCAAATTCTTCTATTGATATTACTCTTCATGA…
	Herato74 ACATCCAGAAGTTTATATTTTAATTCTCCCAGGATTTGGTATAATTTCTCATATTATTTCCCAAGAAAGTGGTAAAAAGGAAACTTTTGGTTGTTTAGGAATAATTTATGCTATAATAGCAATTGGTTTACTTGGATTTATTGTTTGAGCTCATCATATATTTACAGTAGGAATAGATATTGATACTCGAGCTTATTTTACATCGGCTACTATAATTATTGCTGTACCCACAGGAATTAAAATTTTTAGTTGATTAGCAACTTTACATGGAACCCAAATTAATTATAGTCCTTCAATATTATGAAGATTAGGATTCATTTTTCTTTTTACAGTTGGAGGATTAACTGGAGTAGTGTTAGCAAATTCTTCTATTGATATCACTCTTCATGA…
	Herato75 GCATCCAGAAGTTTATATTTTAATTCTCCCAGGATTTGGTATAATTTCTCATATTATTTCCCAAGAAAGTGGTAAAAAGGAAACTTTTGGTTGCTTAGGAATAATTTATGCTATAATAGCAATTGGTTTACTAGGATTTATTGTATGAGCTCATCATATATTTACAGTAGGAATAGATATTGATACTCGAGCCTATTTTACATCAGCCACTATAATTATTGCTGTACCTACAGGAATTAAAATTCTTAGTTGATTAGCAACTTTACATGGAACTCAAATTAATTATAGTCCTTCAATATTATGAAGATTAGGATTTATTTTTCTTTTTACAGTTGGAGGATTAACTGGAGTAGTTTTAGCAAACTCTTCTATTGATATTACCCTTCATGA…
	Herato76 GCATCCAGAAGTTTATATTTTAATTCTCCCAGGATTTGGTATAATTTCTCATATTATTTCCCAAGAAAGTGGTAAAAAGGAAACTTTTGGTTGCTTAGGAATAATTTATGCTATAATAGCAATTGGTTTACTTGGATTTATTGTATGAGCTCATCATATATTTACAGTAGGAATAGATATTGATACTCGAGCCTATTTTACATCAGCCACTATAATTATTGCTGTTCCTACAGGAATTAAAATTTTTAGTTGATTAGCAACTTTACATGGAACTCAAATTAATTATAGTCCTTCAATATTATGAAGATTAGGATTTATTTTTCTTTTTACAGTTGGAGGATTAACTGGAGTAGTTTTAGCAAACTCTTCTATTGATATTACCCTTCATGA…
	Herato77 GCATCCAGAAGTTTATATTTTAATTCTCCCAGGATTTGGTATAATTTCTCATATTATTTCCCAAGAAAGTGGTAAAAAGGAAACTTTTGGTTGCTTAGGAATAATTTATGCTATAATAGCAATTGGTTTACTTGGATTTATTGTATGAGCTCATCATATATTTACAGTAGGAATAGATATTGATACTCGAGCCTATTTTACATCAGCCACTATAATTATTGCTGTTCCTACAGGAATTAAAATTTTTAGTTGATTAGCAACTTTACATGGAACTCAAATTAATTATAGTCCTTCAATATTATGAAGATTAGGATTTATTTTTCTTTTTACAGTTGGAGGATTAACTGGAGTAGTTTTAGCAAACTCTTCTATTGATATTACCCTTCATGA…
	Herato78 ACATCCAGAAGTTTATATTTTAATTCTCCCAGGATTTGGTATAATTTCTCATATTATTTCCCAAGAAAGTGGTAAAAAGGAAACTTTTGGTTGCTTAGGAATAATTTATGCTATAATAGCAATTGGTTTACTCGGATTTATTGTATGAGCTCATCATATATTTACAGTAGGAATAGATATTGATACTCGAGCCTATTTTACATCAGCCACTATAATTATTGCTGTTCCTACAGGAATTAAAATTATTAGTTGATTAGCAACTTTACATGGAACTCAAATTAATCATAGTCCTTCAATATTATGAAGATTAGGATTTATTTTTCTTTTTACAGTTGGAGGATTAACTGGAGTAGTCTTAGCAAACTCTTCTATTGATATTACCCTTCATGA…
	Herato79 GCATCCAGAAGTTTATATTTTAATTCTCCCAGGATTTGGTATAATTTCTCATATTATTTCCCAAGAAAGTGGTAAAAAGGAAACTTTTGGTTGCTTAGGAATAATTTATGCTATAATAGCAATTGGTTTACTTGGATTTATTGTATGAGCTCATCATATATTTACAGTAGGAATAGATATTGATACTCGAGCCTATTTTACATCAGCCACTATAATTATTGCTGTTCCTACAGGAATTAAAATTTTTAGTTGATTAGCAACTTTACATGGAACTCAAATTAATTATAGTCCTTCAATATTATGAAGATTAGGATTTATTTTTCTTTTTACAGTTGGAGGATTAACTGGAGTAGTCTTAGCAAACTCTTCTATTGATATTACCCTTCATGA…
	Herato80 GCATCCAGAAGTTTATATTTTAATTCTCCCAGGATTTGGTATAATTTCTCATATTATTTCCCAAGAAAGTGGTAAAAAGGAAACTTTTGGTTGCTTAGGAATAATTTATGCTATAATAGCAATTGGTTTACTAGGATTTATTGTATGAGCTCACCATATATTTACAGTAGGAATAGATATTGATACCCGAGCCTATTTTACATCAGCCACTATAATTATTGCTGTTCCTACAGGAATTAAAATTTTTAGTTGATTAGCAACTTTACATGGAACTCAAATTAATTATAGTCCTTCAATATTATGAAGATTAGGATTTATTTTTCTTTTTACAGTTGGAGGATTAACTGGAGTAGTCTTAGCAAACTCTTCTATTGATATTACCCTTCATGA…
	Herato81 ACATCCAGAAGTTTATATTTTAATTCTCCCAGGATTTGGTATAATTTCTCATATTATTTCCCAAGAAAGTGGTAAAAAGGAAACTTTTGGTTGTTTAGGAATAATTTATGCTATAATAGCAATTGGTTTACTTGGATTTATTGTTTGAGCTCATCATATATTTACAGTAGGAATAGATATTGATACTCGAGCTTATTTTACATCGGCTACTATAATTATTGCTGTACCCACAGGGATTAAAATTTTTAGTTGATTAGCAACTTTACATGGAACCCAAATTAATTATAGTCCTTCAATATTATGAAGATTAGGATTCATTTTTCTTTTTACAGTTGGGGGATTAACTGGAGTAGTATTAGCAAACTCTTCTATTGATATTACCCTTCATGA…
	Herato82 ACATCCAGAAGTTTATATTTTAATTCTCCCAGGATTTGGTATAATTTCTCATATTATTTCCCAAGAAAGTGGTAAAAAGGAAACTTTTGGTTGTTTAGGAATAATTTATGCTATAATAGCAATTGGTTTACTTGGATTTATTGTTTGAGCTCATCATATATTTACAGTAGGAATAGATATTGATACTCGAGCTTATTTTACATCAGCTACTATAATTATTGCTGTACCCACAGGGATTAAAATTTTTAGTTGATTAGCAACTTTACATGGAACCCAAATTAATTATAGTCCTTCAATATTATGAAGATTAGGATTTATTTTTCTTTTTACAGTTGGGGGATTAACTGGAGTAGTATTAGCAAACTCTTCTATTGATATTACCCTTCATGA…
	Herato83 ACATCCAGAAGTTTATATTTTAATTCTCCCAGGATTTGGTATAATTTCTCATATTATTTCCCAAGAAAGTGGTAAAAAGGAAACTTTTGGTTGTTTAGGAATAATTTATGCTATAATAGCAATTGGTTTACTTGGATTTATTGTTTGAGCTCATCATATATTTACAGTAGGAATAGATATTGATACTCGAGCTTATTTTACATCGGCTACTATAATTATTGCTGTACCCACAGGGATTAAAATTTTTAGTTGATTAGCAACTTTACATGGAACCCAAATTAATTATAGTCCTTCAATATTATGAAGATTAGGATTCATTTTTCTTTTTACAGTTGGGGGATTAACTGGAGTAGTATTAGCAAACTCTTCTATTGATATTACCCTTCATGA…
	Herato84 ACATCCAGAAGTTTATATTTTAATTCTCCCAGGATTTGGTATAATTTCTCATATTATTTCCCAAGAAAGTGGTAAAAAGGAAACTTTTGGTTGTTTAGGAATAATTTATGCTATAATAGCAATTGGTTTACTTGGATTTATTGTTTGAGCTCATCATATATTTACAGTAGGAATAGATATTGATACTCGAGCTTATTTTACATCGGCTACTATAATTATTGCTGTACCCACAGGGATTAAAATTTTTAGTTGATTAGCAACTTTACATGGAACCCAAATTAATTATAGTCCTTCAATATTATGAAGATTAGGATTCATTTTTCTTTTTACAGTTGGGGGATTAACTGGAGTAGTATTAGCAAACTCTTCTATTGATATTACCCTTCATGA…
	Herato85 --------AAGTTTATATTTTAATTCTCCCAGGATTTGGTATAATTTCTCATATTATTTCCCAAGAAAGTGGTAAAAAGGAAACTTTTGGTTGTTTAGGAATAATTTATGCTATAATAGCAATTGGTTTACTTGGATTTATTGTTTGAGCTCATCATATATTTACAGTAGGAATAGATATTGATACTCGAGCTTATTTTACATCAGCTACTATAATTATTGCTGTACCCACAGGGATTAAAATTTTTAGTTGATTAGCAACTTTACATGGAACCCAAATTAATTATAGTCCTTCAATATTATGAAGATTAGGATTCATTTTTCTTTTTACAGTTGGGGGATTAACTGGAGTAGTATTAGCAAACTCTTCTATTGATATTACCCTTCATGA…
	Herato86 ACATCCAGAAGTTTATATTTTAATTCTCCCAGGATTTGGTATAATTTCTCATATTATTTCCCAAGAAAGTGGTAAAAAGGAAACTTTTGGTTGTTTAGGAATAATTTATGCTATAATAGCAATTGGTTTACTTGGATTTATTGTTTGAGCTCATCATATATTTACAGTAGGAATAGATATTGATACTCGAGCTTATTTTACATCGGCTACTATAATTATTGCTGTACCCACAGGAATTAAAATTTTTAGTTGATTAGCAACTTTACATGGAACCCAAATTAATTATAGTCCTTCAATATTATGAAGATTAGGATTCATTTTTCTTTTTACAGTTGGGGGATTAACTGGAGTAGTATTAGCAAACTCTTCTATTGATATTACCCTTCATGA…
	Herato87 ------------TTATATTTTAATTCTCCCAGGATTTGGTATAATTTCTCATATTATTTCCCAAGAAAGTGGTAAAAAGGAAACTTTTGGTTGTTTAGGAATAATTTATGCTATAATAGCAATTGGTTTACTTGGATTTATTGTTTGAGCTCATCATATATTTACAGTAGGAATAGATATTGATACTCGAGCTTATTTTACATCGGCTACTATAATTATTGCTGTACCCACAGGGATTAAAATTTTTAGTTGATTAGCAACTTTACATGGAACCCAAATTAATTATAGTCCTTCAATATTATGAAGATTAGGATTCATTTTTCTTTTTACAGTTGGGGGATTAACTGGAGTAGTATTAGCAAACTCTTCTATTGATATTACCCTTCATGA…
	Herato88 ACATCCAGAAGTTTATATTTTAATTCTCCCAGGATTTGGTATAATTTCTCATATTATTTCCCAAGAAAGTGGTAAAAAGGAAACTTTTGGTTGTTTAGGAATAATTTATGCTATAATAGCAATTGGTTTACTTGGATTTATTGTTTGAGCTCATCATATATTTACAGTAGGAATAGATATTGATACTCGAGCTTATTTTACATCGGCTACTATAATTATTGCTGTACCCACAGGGATTAAAATTTTTAGTTGATTAGCAACTTTACATGGAACCCAAATTAATTATAGTCCTTCAATATTATGAAGATTAGGATTCATTTTTCTTTTTACAGTTGGAGGATTAACTGGAGTAGTATTAGCAAACTCTTCTATTGATATTACCCTTCATGA…
	Herato89 ACATCCAGAAGTTTATATTTTAATTCTCCCAGGATTTGGTATAATTTCTCATATTATTTCCCAAGAAAGTGGTAAAAAGGAAACTTTTGGTTGTTTAGGAATAATTTATGCTATAATAGCAATTGGTTTACTTGGATTTATTGTTTGAGCTCATCATATATTTACAGTAGGAATAGATATTGATACTCGAGCTTATTTTACATCGGCTACTATAATTATTGCTGTACCCACAGGGATTAAAATTTTTAGTTGATTAGCAACTTTACATGGAACCCAAATTAATTATAGTCCTTCAATATTATGAAGATTAGGATTCATTTTTCTTTTTACAGTTGGGGGATTAACTGGAGTAGTATTAGCAAACTCTTCTATTGATATTACCCTTCATGA…
	Herato90 ------------TTATATTTTAATTCTCCCAGGATTTGGTATAATTTCTCATATTATTTCCCAAGAAAGTGGTAAAAAGGAAACTTTTGGTTGTTTAGGAATAATTTATGCTATAATAGCAATTGGTTTACTTGGATTTATTGTTTGAGCTCATCATATATTTACAGTAGGAATAGATATTGATACTCGAGCTTATTTTACATCGGCTACTATAATTATTGCTGTACCCACAGGGATTAAAATTTTTAGTTGATTAGCAACTTTACATGGAACCCAAATTAATTATAGTCCTTCAATATTATGAAGATTAGGATTCATTTTTCTTTTTACAGTTGGGGGATTAACTGGAGTAGTATTAGCAAACTCTTCTATTGATATTACCCTTCATGA…
	Herato91 ------------TTATATTTTAATTCTCCCAGGATTTGGTATAATTTCTCATATTATTTCCCAAGAAAGTGGTAAAAAGGAAACTTTTGGTTGTTTAGGAATAATTTATGCTATAATAGCAATTGGTTTACTTGGATTTATTGTTTGAGCTCATCATATATTTACAGTAGGAATAGATATTGATACTCGAGCTTATTTTACATCGGCTACTATAATTATTGCTGTACCCACAGGGATTAAAATTTTTAGTTGATTAGCAACTTTACATGGAACCCAAATTAATTATAGTCCTTCAATATTATGAAGATTAGGATTCATTTTTCTTTTTACAGTTGGGGGATTAACTGGAGTAGTATTAGCAAACTCTTCTATTGATATTACCCTTCATGA…
	Herato92 ------------TTATATTTTAATTCTCCCAGGATTTGGTATAATTTCTCATATTATTTCCCAAGAAAGTGGTAAAAAGGAAACCTTTGGTTGTTTAGGAATAATTTATGCTATAATAGCAATTGGTTTACTTGGATTTATTGTTTGAGCTCATCATATATTTACAGTAGGAATAGATATTGATACTCGAGCTTATTTTACATCGGCTACTATAATTATTGCTGTACCCACAGGGATTAAAATTTTTAGTTGATTAGCAACTTTACATGGAACCCAAATTAATTATAGTCCTTCAATATTATGAAGATTAGGATTCATTTTTCTTTTTACAGTTGGGGGATTAACTGGAGTAGTATTAGCAAACTCTTCTATTGATATTACCCTTCATGA…
	Herato93 ------------TTATATTTTAATTCTCGCAGGATTTGGTATAATTTCTCATATTATTTCCCAAGAAAGTGGTAAAAAGGAAACTTTTGGTTGTTTAGGAATAATTTATGCTATAATAGCAATTGGTTTACTTGGATTTATTGTTTGAGCTCATCATATATTTACAGTAGGAATAGATATTGATACTCGAGCTTATTTTACATCGGCTACTATAATTATTGCTGTACCCACAGGGATTAAAATTTTTAGTTGATTAGCAACTTTACATGGAACCCAAATTAATTATAGTCCTTCAATATTATGAAGATTAGGATTCATTTTTCTTTTTACAGTTGGGGGATTAACTGGAGTAGTATTAGCAAACTCTTCTATTGATATTACCCTTCATGA…
	Herato94 ------------TTATATTTTAATTCTCCCAGGATTTGGTATAATTTCTCATATTATTTCTCAAGAAAGTGGTAAAAAGGAAACTTTTGGTTGTTTAGGAATAATTTATGCTATAATAGCAATTGGTTTACTTGGATTTATTGTTTGAGCTCATCATATATTTACAGTAGGAATAGATATTGATACTCGAGCTTATTTTACATCGGCTACTATAATTATTGCTGTACCCACAGGGATTAAAATTTTTAGTTGATTAGCAACTTTACATGGAACCCAAATTAATTATAGTCCTTCAATATTATGAAGATTAGGATTCATTTTTCTTTTTACAGTTGGGGGATTAACTGGAGTAGTATTAGCAAACTCTTCTATTGATATTACCCTTCATGA…
	Herato95 ------------TTATATTTTAATTCTCCCAGGATTTGGTATAATTTCTCATATTATTTCCCAAGAAAGTGGTAAAAAGGAAACTTTTGGTTGTTTAGGAATAATTTATGCTATAATAGCAATTGGTTTACTTGGATTTATTGTTTGAGCTCATCATATATTTACAGTAGGAATAGATATTGATACTCGAGCTTATTTTACATCGGCCACTATAATTATTGCTGTACCCACAGGGATTAAAATTTTTAGTTGATTAGCAACTTTACATGGAACCCAAATTAATTATAGTCCTTCAATATTATGAAGATTAGGATTCATTTTTCTTTTTACAGTTGGGGGATTAACTGGAGTAGTATTAGCAAACTCTTCTATTGATATTACCCTTCATGA…
	Hteles96 -------GAAGTTTATATTTTAATTCTCCCAGGATTTGGTATGATTTCCCATATTATTTCCCAAGAAAGTGGTAAAAAGGAAACTTTTGGTTGTTTAGGGATAATCTATGCTATAATAGCTATTGGTTTATTGGGGTTTATTGTATGAGCTCACCATATATTTACAGTAGGAATAGATATTGACACCCGAGCTTACTTTACATCAGCTACAATAATTATTGCAGTTCCAACAGGAATTAAAATTTTTAGCTGACTGGCGACTTTACATGGAACACAAATTAATTATAGTCCTTCAATATTGTGAAGATTAGGATTTATTTTTCTTTTTACAGTAGGAGGATTAACAGGAGTAGTTTTAGCTAACTCTTCGATTGATATCACTCTTCATGA…
	Hteles97 ----------------------------CCAGGATTTGGTATAATTTCCCATATTATTTCCCAAGAAAGTGGTAAAAAGGAAACTTTTGGTTGTTTAGGGATAATCTATGCTATAATAGCTATTGGTTTATTAGGGTTTATTGTATGAGCTCACCATATATTTACAGTAGGAATAGATATTGACACCCGAGCTTACTTTACATCAGCTACAATAATTATTGCAGTTCCAACAGGAATTAAAATTTTTAGCTGACTGGCGACTTTACATGGAACACAAATTAATTATAGTCCTTCAATATTGTGAAGATTAGGATTTATTTTTCTTTTTACAGTAGGAGGATTAACAGGAGTAGTTTTAGCTAACTCTTCGATTGATATCACTCTTCATGA…
	Hmelpo98 ----------------------------CCTGGATTTGGAATAATTTCTCATATTATTTCTCAAGAAAGTGGAAAAAAGGAAACTTTTGGATGTTTAGGAATAATTTATGCTATAATAGCAATTGGATTATTAGGATTTATTGTATGAGCTCATCATATATTTACAGTAGGAATAGATATTGATACTCGAGCATATTTTACTTCTGCTACTATAATTATTGCAGTCCCAACTGGAATTAAAATTTTTAGTTGATTAGCAACTTTACATGGAACACAAATTAATTATAGTCCTTCAATATTATGAAGTTTAGGATTTATTTTTTTATTTACAGTAGGAGGATTAACAGGTGTAGTTTTAGCTAATTCCTCAATTGATATTACTCTTCATGA…
	Hmelpo99 ACATCCTGAAGTATATATTTTAATTTTACCTGGATTTGGAATAATTTCTCATATTATTTCTCAAGAAAGTGGAAAAAAGGAAACTTTTGGATGTTTGGGAATAATTTATGCTATAATAGCAATTGGATTATTAGGATTTATTGTATGAGCTCATCATATATTTACAGTAGGAATAGATATTGATACTCGAGCATATTTTACTTCTGCTACTATAATTATTGCAGTCCCAACTGGAATTAAAATTTTTAGTTGATTAGCAACTTTACATGGAACACAAATTAATTATAGTCCTTCAATATTATGAAGTTTAGGATTTATTTTTTTATTTACAGTAGGAGGATTAACAGGTGTAGTTTTAGCTAATTCCTCAATTGATATTACTCTTCATGA…
	Hmelp100 ACATCCTGAAGTATATATTTTAATTTTACC?GGATTTGGAATAATTTCTCATATTATTTCTCAAGAAAGTGGAAAAAAGGAAACTTTTGGATGTTTGGGAATAATTTATGCTATAATAGCAATTGGATTATTAGGATTTATTGTATGAGCTCATCATATATTTACAGTAGGAATAGATATTGATACTCGAGCATATTTTACTTCTGCTACTATAATTATTGCAGTCCCAACTGGAATTAAAATTTTTAGTTGATTAGCAACTTTACATGGAACACAAATTAATTATAGTCCTTCAATATTATGAAGTTTAGGATTTATTTTTTTATTTACAGTAGGAGGATTAACAGGTGTAGTTTTAGCTAATTCCTCAATTGATATTACTCTTCATGA…
	Hmelp101 ACATCCTGAAGTATATATTTTAATTTTACCTGGATTTGGAATAATTTCTCATATTATTTCTCAAGAAAGTGGAAAAAAGGAAACTTTTGGATGTTTAGGGATAATTTATGCTATAATAGCAATTGGATTATTAGGATTTATTGTATGAGCTCATCATATATTTACGGTAGGAATAGATATTGATACTCGAGCATATTTTACTTCTGCTACTATAATTATTGCAGTCCCAACTGGAATTAAAATTTTTAGTTGATTAGCAACTTTACATGGAACACAAATTAATTATAGTCCTTCAATATTATGAAGTTTAGGATTTATTTTTTTATTTACAGTAGGAGGATTAACAGGTGTAGTTTTAGCTAATTCCTCAATTGATATTACTCTTCATGA…
	Hmelp102 ACATCCTGAAGTATATATTTTAATTTTACCTGGATTTGGAATAATTTCTCATATTATTTCTCAAGAAAGTGGAAAAAAGGAAACTTTTGGATGTTTAGGGATAATTTATGCTATAATAGCAATTGGATTATTAGGATTTATTGTATGAGCTCATCATATATTTACGGTAGGAATAGATATTGATACTCGAGCATATTTTACTTCTGCTACTATAATTATTGCAGTCCCAACTGGAATTAAAATTTTTAGTTGATTAGCAACTTTACATGGAACACAAATTAATTATAGTCCTTCAATATTATGAAGTTTAGGATTTATTTTTTTATTTACAGTAGGAGGATTAACAGGTGTAGTTTTAGCTAATTCCTCAATTGATATTACTCTTCATGA…
	Hmelp103 ----------------------------CCTGGATTTGGAATAATTTCTCATATTATTTCCCAAGAAAGTGGAAAAAAGGAAACTTTTGGATGTTTAGGGATAATTTATGCTATAATAGCAATTGGATTATTAGGATTTATTGTATGAGCTCATCATATATTTACGGTAGGAATAGATATTGATACTCGAGCATATTTTACTTCTGCTACCATAATTATTGCAGTCCCAACTGGAATTAAAATTTTTAGTTGATTAGCAACTTTACATGGAACACAAATTAATTATAGTCCTTCAATATTATGAAGTTTAGGATTTATTTTTTTATTTACAGTAGGAGGATTAACAGGTGTAGTTTTAGCTAATTCCTCAATTGATATTACTCTTCATGA…
	Hmelp104 ACATCCTGAAGTATATATTTTAATTTTACCTGGATTTGGAATAATTTCTCATATTATTTCTCAAGAAAGTGGAAAAAAGGAAACTTTTGGATGTTTAGGGATAATTTATGCTATAATAGCAATTGGATTATTAGGATTTATTGTATGAGCTCATCATATATTTACGGTAGGAATAGATATTGATACTCGAGCATATTTTACTTCTGCTACCATAATTATTGCAGTCCCAACTGGAATTAAAATTTTTAGTTGATTAGCAACTTTACATGGAACACAAATTAATTATAGTCCTTCAATATTATGAAGTTTAGGATTTATTTTTTTATTTACAGTAGGAGGATTAACAGGTGTAGTTTTAGCTAATTCCTCAATTGATATTACTCTTCATGA…
	Hmelp105 ----------------------ATTTTACCTGGATTTGGAATAATTTCTCATATTATTTCTCAAGAAAGTGGAAAAAAGGAAACTTTTGGATGTTTAGGGATAATTTATGCTATAATAGCAATTGGATTATTAGGATTTATTGTATGAGCTCATCATATATTTACGGTAGGAATAGATATTGATACTCGAGCATATTTTACTTCTGCTACCATAATTATTGCAGTCCCAACTGGAATTAAAATTTTTAGTTGATTAGCAACTTTACATGGAACACAAATTAATTATAGTCCTTCAATATTATGAAGTTTAGGATTTATTTTTTTATTTACAGTAGGAGGATTAACAGGTGTAGTTTTAGCTAATTCCTCAATTGATATTACTCTTCATGA…
	Hmelp106 ACATCCTGAAGTATATATTTTAATTTTACCTGGATTTGGAATAATTTCTCATATTATTTCTCAAGAAAGTGGAAAAAAGGAAACTTTTGGATGTTTAGGGATAATTTATGCTATAATAGCAATTGGATTATTAGGATTTATTGTATGAGCTCATCATATATTTACGGTAGGAATAGATATTGATACTCGAGCATATTTTACTTCTGCTACCATAATTATTGCAGTCCCAACTGGAATTAAAATTTTTAGTTGATTAGCAACTTTACATGGAACACAAATTAATTATAGTCCTTCAATATTATGAAGTTTAGGATTTATTTTTTTATTTACAGTAGGAGGATTAACAGGTGTAGTTTTAGCTAATTCCTCAATTGATATTACTCTTCATGA…
	Hmelp107 ACATCCTGAAGTATATATTTTAATTTTACCTGGATTTGGAATAATTTCTCATATTATTTCTCAAGAAAGTGGAAAAAAGGAAACTTTTGGATGTTTAGGGATAATTTATGCTATAATAGCAATTGGATTATTAGGATTTATTGTATGAGCTCATCATATATTTACGGTAGGAATAGATATTGATACTCGAGCATATTTTACTTCTGCTACCATAATTATTGCAGTCCCAACTGGAATTAAAATTTTTAGTTGATTAGCAACTTTACATGGAACACAAATTAATTATAGTCCTTCAATATTATGAAGTTTAGGATTTATTTTTTTATTTACAGTAGGAGGATTAACAGGTGTAGTTTTAGCTAATTCCTCAATTGATATTACTCTTCATGA…
	Hmelp108 ACATCCTGAAGTATATATTTTAATTTTACCTGGATTTGGAATAATTTCTCATATTATTTCTCAAGAAAGTGGAAAAAAGGAAACTTTTGGATGTTTAGGGATAATTTATGCTATAATAGCAATTGGATTATTAGGATTTATTGTATGAGCTCATCATATATCTACGGTAGGAATAGATATTGATACTCGAGCATATTTTACTTCTGCTACTATAATTATTGCAGTCCCAACTGGAATTAAAATTTTTAGTTGATTAGCAACTTTACATGGAACACAAATTAATTATAGTCCTTCAATATTATGAAGTTTAGGATTTATTTTTTTATTTACAGTAGGAGGATTAACAGGTGTAGTTTTAGCTAATTCCTCAATTGATATTACTCTTCATGA…
	Hmelp109 ACATCCTGAAGTATATATTTTAATTTTACCTGGATTTGGAATAATTTCTCATATTATTTCTCAAGAAAGTGGAAAAAAGGAAACTTTTGGATGTTTAGGGATAATTTATGCTATAATAGCAATTGGATTATTAGGATTTATTGTATGAGCTCATCATATATCTACGGTAGGAATAGATATTGATACTCGAGCATATTTTACTTCTGCTACTATAATTATTGCAGTCCCAACTGGAATTAAAATTTTTAGTTGATTAGCAACTTTACATGGAACACAAATTAATTATAGTCCTTCAATATTATGAAGTTTAGGATTTATTTTTTTATTTACAGTAGGAGGATTAACAGGTGTAGTTTTAGCTAATTCCTCAATTGATATTACTCTTCATGA…
	Hmelp110 ACATCCTGAAGTATATATTTTAATTTTACCTGGATTTGGAATAATTTCTCATATTATTTCTCAAGAAAGTGGAAAAAAGGAAACTTTTGGATGTTTAGGGATAATTTATGCTATAATAGCAATTGGATTATTAGGATTTATTGTATGAGCTCATCATATATTTACGGTAGGAATAGATATTGATACTCGAGCATATTTTACTTCTGCTACTATAATTATTGCAGTCCCAACTGGAATTAAAATTATTAGTTGATTAGCAACTTTACATGGAACACAAATTAATTATAGTCCTTCAATATTATGAAGTTTAGGATTTATTTTTTTATTTACAGTAGGAGGATTAACAGGTGTAGTTTTAGCTAATTCCTCAATTGATATTACTCTTCATGA…
	Hmelp111 ACATCCTGAAGTATATATTTTAATTTTACCTGGATTTGGAATAATTTCTCATATTATTTCTCAAGAAAGTGGAAAAAAGGAAACTTTTGGATGTTTAGGGATAATTTATGCTATAATAGCAATTGGATTATTAGGATTTATTGTATGAGCTCATCATATATTTACGGTAGGAATAGATATTGATACTCGAGCATATTTTACTTCTGCTACTATAATTATTGCAGTACCAACTGGAATTAAAATTTTTAGTTGATTAGCAACTTTACATGGAACACAAATTAATTATAGTCCTTCAATATTATGAAGTTTAGGATTTATTTTTTTATTTACAGTAGGAGGATTAACAGGTGTAGTTTTAGCTAATTCCTCAATTGATATTACTCTTCATGA…
	Hmelp112 ACATCCTGAAGTATATATTTTAATTTTACCTGGATTTGGAATAATTTCTCATATTATTTCTCAAGAAAGTGGAAAAAAGGAAACTTTTGGATGTTTAGGGATAATTTATGCTATAATAGCAATTGGATTATTAGGATTTATTGTATGAGCTCATCATATATTTACGGTAGGAATAGATATTGATACTCGAGCATATTTTACTTCTGCTACTATAATTATTGCAGTCCCAACTGGAATTAAAATTTTTAGTTGATTAGCAACTTTACATGGAACACAAATTAATTATAGTCCTTCAATATTATGAAGTTTAGGATTTATTTTTTTATTTACAGTAGGAGGATTAACAGGTGTAGTTTTAGCTAATTCCTCAATTGATATTACTCTTCATGA…
	Hmelp113 ----------------------------CCTGGATTTGGAATAATTTCTCATATTATTTCTCAAGAAAGTGGAAAAAAGGAAACTTTTGGATGTTTAGGGATAATTTATGCTATAATAGCAATTGGATTATTAGGATTTATTGTATGAGCTCATCATATATTTACGGTAGGAATAGATATTGATACTCGAGCATATTTTACTTCTGCTACTATAATTATTGCAGTCCCAACTGGAATTAAAATTTTTAGTTGATTAGCAACTTTACATGGAACACAAATTAATTATAGTCCTTCAATATTATGAAGTTTAGGATTTATTTTTTTATTTACAGTAGGAGGATTAACAGGTGTAGTTTTAGCTAATTCCTCAATTGATATTACTCTTCATGA…
	Hmelp114 ----------------------------CCTGGATTTGGAATAATTTCTCATATTATTTCTCAAGAAAGTGGAAAAAAGGAAACTTTTGGATGTTTAGGGATAATTTATGCTATAATAGCAATTGGATTATTAGGATTTATTGTATGAGCTCATCATATATTTACGGTAGGAATAGATATTGATACTCGAGCATATTTTACTTCTGCTACTATAATTATTGCAGTCCCAACTGGAATTAAAATTTTTAGTTGATTAGCAACTTTACATGGAACACAAATTAATTATAGTCCTTCAATATTATGAAGTTTAGGATTTATTTTTTTATTTACAGTAGGAGGATTAACAGGTGTAGTTTTAGCTAATTCCTCAATTGATATTACTCTTCATGA…
	Hmelp115 ACATCCTGAAGTATATATTTTAATTTTACCTGGATTTGGAATAATTTCTCATATTATTTCTCAAGAAAGTGGAAAAAAGGAAACTTTTGGATGTTTAGGGATAATTTATGCTATAATAGCAATTGGATTATTAGGATTTATTGTATGAGCTCATCATATATTTACGGTAGGAATAGATATTGATACTCGAGCATATTTTACTTCTGCTACTATAATTATTGCAGTCCCAACTGGAATTAAAATTTTTAGTTGATTAGCAACTTTACATGGAACACAAATTAATTATAGTCCTTCAATATTATGAAGTTTAGGATTTATTTTTTTATTTACAGTAGGAGGATTAACAGGTGTAGTTTTAGCTAATTCCTCAATTGATATTACTCTTCATGA…
	Hmelp116 ACATCCTGAAGTATATATTTTAATTTTACCTGGATTTGGAATAATTTCTCATATTATTTCTCAAGAAAGTGGAAAAAAGGAAACTTTTGGATGTTTAGGGATAATTTATGCTATAATAGCAATTGGATTATTAGGATTTATTGTATGAGCTCATCATATATTTACGGTAGGAATAGATATTGATACTCGAGCATATTTTACTTCTGCTACTATAATTATTGCAGTCCCAACTGGAATTAAAATTTTTAGTTGATTAGCAACTTTACATGGAACACAAATTAATTATAGTCCTTCAATATTATGAAGTTTAGGATTTATTTTTTTATTTACAGTAGGAGGATTAACAGGTGTAGTTTTAGCTAATTCCTCAATTGATATTACTCTTCATGA…
	Hmelp117 ACATCCTGAAGTATATATTTTAATTTTACCTGGATTTGGAATAATTTCTCATATTATTTCTCAAGAAAGTGGAAAAAAGGAAACTTTTGGATGTTTAGGGATAATTTATGCTATAATAGCAATTGGATTATTAGGATTTATTGTATGAGCTCATCATATATTTACGGTAGGAATAGATATTGATACTCGAGCATATTTTACTTCTGCTACTATAATTATTGCAGTCCCAACTGGAATTAAAATTTTTAGTTGATTAGCAACTTTACATGGAACACAAATTAATTATAGTCCTTCAATATTATGAAGTTTAGGATTTATTTTTTTATTTACAGTAGGAGGATTAACAGGTGTAGTTTTAGCTAATTCCTCAATTGATATTACTCTTCATGA…
	Hmelp118 ACATCCTGAAGTATATATTTTAATTTTACCTGGATTTGGAATAATTTCTCATATTATTTCTCAAGAAAGTGGAAAAAAGGAAACTTTTGGATGTTTAGGGATAATTTATGCTATAATAGCAATTGGATTATTAGGATTTATTGTATGAGCTCATCATATATTTACGGTAGGAATAGATATTGATACTCGAGCATATTTTACTTCTGCTACTATAATTATTGCAGTCCCAACTGGAATTAAAATTTTTAGTTGATTAGCAACTTTACATGGAACACAAATTAATTATAGTCCTTCAATATTATGAAGTTTAGGATTTATTTTTTTATTTACAGTAGGAGGATTAACAGGTGTAGTTTTAGCTAATTCCTCAATTGATATTACTCTTCATGA…
	Hmelp119 ACATCCTGAAGTATATATTTTAATTTTACCTGGATTTGGAATAATTTCTCATATTATTTCTCAAGAAAGTGGAAAAAAGGAAACTTTTGGATGTTTAGGGATAATTTATGCTATAATAGCAATTGGATTATTAGGATTTATTGTATGAGCTCATCATATATTTACGGTAGGAATAGATATTGATACTCGAGCATATTTTACTTCTGCTACTATAATTATTGCAGTCCCAACTGGAATTAAAATTTTTAGTTGATTAGCAACTTTACATGGAACACAAATTAATTATAGTCCTTCAATATTATGAAGTTTAGGATTTATTTTTTTATTTACAGTAGGAGGATTAACAGGTGTAGTTTTAGCTAATTCCTCAATTGATATTACTCTTCATGA…
	Hmelp120 ACATCCTGAAGTATATATTTTAATTTTACCTGGATTTGGAATAATTTCTCATATTATTTCTCAAGAAAGTGGAAAAAAGGAAACTTTTGGATGTTTAGGGATAATTTATGCTATAATAGCAATTGGATTATTAGGATTTATTGTATGAGCTCATCATATATTTACGGTAGGAATAGATATTGATACTCGAGCATATTTTACTTCTGCTACTATAATTATTGCAGTCCCAACTGGAATTAAAATTTTTAGTTGATTAGCAACTTTACATGGAACACAAATTAATTATAGTCCTTCAATATTATGAAGTTTAGGATTTATTTTTTTATTTACAGTAGGAGGATTAACAGGTGTAGTTTTAGCTAATTCCTCAATTGATATTACTCTTCATGA…
	Hcydn121 GCATCCTGAAGTATATATTTTAATTTTACCCGGATTTGGAATAATTTCCCATATTATTTCCCAAGAAAGTGGAAAAAAGGAAACTTTTGGATGTTTAGGAATAATTTATGCTATAATAGCAATTGGATTATTAGGATTTATTGTATGAGCTCATCATATATTTACAGTAGGAATAGATATTGATACTCGAGCATATTTTACTTCAGCTACTATAATTATTGCAGTCCCAACTGGAATTAAAATTTTTAGTTGATTAGCAACTTTACATGGAACACAAATTAATTATAGTCCTTCAATATTATGAAGTCTAGGATTTATTTTTTTATTTACAGTAGGAGGATTAACAGGTGTAGTTTTAGCTAATTCTTCAATTGATATTACTCTTCATGA…
	Hheur122 -------GAAGTATATATTTTAATTTTACCTGGATTTGGAATAATTTCCCATATTATTTCCCAAGAAAGTGGAAAAAAGGAAACTTTTGGGTGTTTAGGAATAATTTATGCTATAATAGCAATTGGATTATTAGGATTTATTGTATGAGCTCATCATATATTTACAGTAGGAATAGATATTGATACTCGAGCATATTTTACTTCAGCTACTATAATTATTGCAGTCCCAACTGGAATTAAAATTTTTAGTTGATTAGCAACTTTACATGGAACACAAATTAATTATAGTCCTTCAATATTATGAAGTTTAGGATTTATTTTTTTATTTACAGTAGGAGGATTAACAGGTGTAGTTTTAGCTAATTCTTCAATTGATATTACTCTTCATGA…
	Hmelp123 ACATCCTGAAGTATATATTTTAATTTTACCTGGATTTGGAATAATTTCTCATATTATTTCCCAAGAAAGTGGAAAAAAGGAAACTTTTGGGTGTTTAGGAATAATTTATGCTATAATAGCAATTGGATTATTAGGATTTATTGTATGAGCTCACCATATATTTACAGTAGGAATAGATATTGATACTCGAGCATATTTTACTTCAGCTACTATAATTATTGCAGTCCCAACTGGAATTAAAATTTTTAGTTGATTAGCAACTTTACATGGGACACAAATTAATTATAGTCCTTCAATATTATGAAGTCTAGGATTTATTTTTTTATTTACAGTAGGAGGATTAACAGGTGTAGTTTTAGCTAATTCCTCAATTGATATTACTCTTCATGA…
	Hcydn124 ACATCCTGAAGTATATATTTTAATTTTACCTGGATTTGGAATAATTTCTCATATTATTTCCCAAGAAAGTGGAAAAAAGGAAACTTTTGGATGTTTAGGAATAATTTATGCTATAATAGCAATTGGATTATTAGGATTTATTGTATGAGCTCATCATATATTTACAGTAGGAATAGATATTGATACTCGAGCATATTTTACTTCAGCTACTATAATTATTGCAGTCCCAACTGGAATTAAAATTTTTAGTTGATTAGCAACTTTACATGGAACACAAATTAATTATAGTCCTTCAATATTATGAAGTCTAGGATTTATTTTTTTATTTACAGTAGGAGGATTAACAGGTGTAGTTTTAGCTAATTCTTCAATTGATATTACTCTTCATGA…
	Hcydn125 ACATCCTGAAGTATATATTTTAATTTTACCTGGATTTGGAATAATTTCTCATATTATTTCCCAAGAAAGTGGAAAAAAGGAAACTTTTGGATGTTTAGGAATAATTTATGCTATAATAGCAATTGGATTATTAGGATTTATTGTATGAGCTCATCATATATTTACAGTAGGAATAGATATTGATACTCGAGCATATTTTACTTCAGCTACTATAATTATTGCAGTCCCAACTGGAATTAAAATTTTTAGTTGATTAGCAACTTTACATGGAACACAAATTAATTATAGTCCTTCAATATTATGAAGTCTAGGATTTATTTTTTTATTTACAGTAGGAGGATTAACAGGTGTAGTTTTAGCTAATTCTTCAATTGATATTACTCTTCATGA…
	Hcydn126 ACATCCTGAAGTATATATTTTAATTTTACCTGGATTTGGAATAATTTCTCATATTATTTCCCAAGAAAGTGGAAAAAAGGAAACTTTTGGATGTTTAGGAATAATTTATGCTATAATAGCAATTGGATTATTAGGATTTATTGTATGAGCTCATCATATATTTACAGTAGGAATAGATATTGATACTCGAGCATATTTTACTTCAGCTACTATAATTATTGCAGTCCCAACTGGAATTAAAATTTTTAGTTGATTAGCAACTTTACATGGAACACAAATTAATTATAGTCCTTCAATATTATGAAGTCTAGGATTTATTTTTTTATTTACAGTAGGAGGATTAACAGGTGTAGTTTTAGCTAATTCTTCAATTGATATTACTCTTCATGA…
	Hcydn127 ACATCCTGAAGTATATATTTTAATTTTACCTGGATTTGGAATAATTTCTCATATTATTTCCCAAGAAAGTGGAAAAAAGGAAACTTTTGGATGTTTAGGAATAATTTATGCTATAATAGCAATTGGATTATTAGGATTTATTGTATGAGCTCATCATATATTTACAGTAGGAATAGATATTGATACTCGAGCATATTTTACTTCAGCTACTATAATTATTGCAGTCCCAACTGGAATTAAAATTTTTAGTTGATTAGCAACTTTACATGGAACACAAATTAATTATAGTCCTTCAATATTATGAAGTCTAGGATTTATTTTTTTATTTACAGTAGGAGGATTAACAGGTGTAGTTTTAGCTAATTCTTCAATTGATATTACTCTTCATGA…
	Hpach128 ----------------------------CCTGGATTTGGAATAATTTCTCATATTATTTCCCAAGAAAGTGGAAAAAAGGAAACTTTTGGATGTTTAGGAATAATTTATGCTATAATAGCAATTGGATTATTAGGATTTATTGTATGAGCTCATCATATATTTACAGTAGGAATAGATATTGATACTCGAGCATATTTTACTTCAGCTACTATAATTATTGCAGTCCCAACTGGAATTAAAATTTTTAGTTGATTAGCAACTTTACATGGAACACAAATTAATTATAGTCCTTCAATATTATGAAGTCTAGGATTTATTTTTTTATTTACAGTAGGAGGATTAACAGGTGTAGTTTTAGCTAATTCTTCAATTGATATTACTCTTCATGA…
	Hmelp129 ACATCCTGAAGTATATATTTTAATTTTACC?GGATTTGGAATAATTTCTCATATTATTTCTCAAGAAAGTGGAAAAAAGGAAACTTTTGGATGTCTAGGGATAATTTATGCTATAATAGCAATTGGATTGCTAGGATTTATTGTATGAGCTCATCATATATTTACAGTAGGAATAGATATTGATACTCGAGCATATTTTACTTCTGCTACTATAATCATTGCAGTCCCAACTGGAATTAAAATTTTTAGTTGATTAGCAACTTTACATGGAACACAAATTAATTATAGTCCTTCAATATTATGAAGTTTAGGGTTTATTTTCTTATTTACAGTAGGAGGATTAACAGGTGTAGTTTTAGCTAATTCCTCAATTGATATTACTCTTCATGA…
	Hmelp130 ACATCCTGAAGTATATATTTTAATTTTACCTGGATTTGGAATAATTTCTCATATTATTTCTCAAGAAAGTGGAAAAAAGGAAACTTTTGGATGTCTAGGGATAATTTATGCTATAATAGCAATTGGATTGCTAGGATTTATTGTATGAGCTCATCATATATTTACAGTAGGAATAGATATTGATACTCGAGCATATTTTACTTCTGCTACTATAATCATTGCAGTACCAACTGGAATTAAAATTTTTAGTTGATTAGCAACTTTACATGGAACACAAATTAATTATAGTCCTTCAATATTATGAAGTTTAGGGTTTATTTTCTTATTTACAGTAGGAGGATTAACAGGTGTAGTTTTAGCTAATTCCTCAATTGATATTACTCTTCATGA…
	Hmelp131 ACATCCTGAAGTATATATTTTAATTTTACCCGGATTTGGAATAATTTCTCATATTATTTCTCAAGAAAGTGGAAAAAAGGAAACTTTTGGATGTTTAGGAATAATTTATGCTATAATAGCAATCGGATTGCTAGGATTTATTGTATGAGCTCATCATATATTTACAGTAGGAATAGATATTGATACTCGAGCATATTTTACTTCAGCTACTATAATCATTGCAGTTCCAACTGGAATTAAAATTTTTAGTTGATTGGCAACTTTACATGGAACACAAATTAATCATAGTCCTTCAATATTATGAAGTTTAGGATTTATTTTCTTATTCACAGTAGGAGGATTAACAGGTGTAGTTTTAGCTAATTCCTCAATTGATATTACTCTTCATGA…
	Hmelp132 ACATCCTGAAGTATATATTTTAATTTTACCCGGATTTGGGATAATTTCTCATATTATTTCTCAAGAAAGTGGAAAAAAGGAAACTTTTGGATGTTTAGGAATAATTTATGCTATAATAGCAATTGGATTGCTAGGATTTATTGTATGAGCTCATCATATATTTACAGTAGGAATAGATATTGATACTCGAGCATATTTTACTTCAGCTACTATAATCATTGCAGTTCCAACTGGAATTAAAATTTTTAGTTGATTGGCAACTTTACATGGAACACAAATTAATTATAGTCCTTCAATATTATGAAGTTTAGGATTTATTTTCTTATTCACAGTAGGAGGATTAACAGGTGTAGTTTTAGCTAATTCCTCAATTGATATTACTCTTCATGA…
	Hmelp133 ACATCCTGAAGTATATATTTTAATTTTACCCGGATTTGGGATAATTTCTCATATTATTTCTCAAGAAAGTGGAAAAAAGGAAACTTTTGGATGTTTAGGAATAATTTATGCTATAATAGCAATTGGATTGCTAGGATTTATTGTATGAGCTCATCATATATTTACAGTAGGAATAGATATTGATACTCGAGCATATTTTACTTCAGCTACTATAATCATTGCAGTTCCAACTGGAATTAAAATTTTTAGTTGATTGGCAACTTTACATGGAACACAAATTAATTATAGTCCTTCAATATTATGAAGTTTAGGATTTATTTTCTTATTCACAGTAGGAGGATTAACAGGTGTAGTTTTAGCTAATTCCTCAATTGATATTACTCTTCATGA…
	Hmelp134 ACATCCTGAAGTATATATTTTAATTTTACCCGGATTTGGAATAATTTCTCATATTATTTCTCAAGAAAGTGGAAAAAAGGAAACTTTTGGATGTTTAGGAATAATTTATGCTATAATAGCAATTGGAATGCTAGGATTTATTGTATGAGCTCATCATATATTTACAGTAGGAATAGATATTGATACTCGAGCATATTTTACTTCAGCTACTATAATCATTGCAGTTCCAACTGGAATTAAAATTTTTAGTTGATTGGCAACTTTACATGGAACACAAATTAATTATAGTCCTTCAATATTATGAAGTTTAGGATTTATTTTCTTATTCACAGTAGGAGGATTAACAGGTGTAGTTTTAGCTAATTCCTCAATTGATATTACTCTTCATGA…
	Hmelp135 ACATCCTGAAGTATATATTTTAATTTTACCCGGATTTGGAATAATTTCTCATATTATTTCTCAAGAAAGTGGAAAAAAGGAAACTTTTGGATGTTTAGGAATAATTTATGCTATAATAGCAATTGGATTGCTAGGATTTATTGTATGAGCTCATCATATATTTACAGTAGGAATAGATATTGATACTCGAGCATATTTTACTTCAGCTACTATAATCATTGCAGTTCCAACTGGAATTAAAATTTTTAGTTGATTGGCAACTTTACATGGAACACAAATTAATTATAGTCCTTCAATATTATGAAGTTTAGGATTTATTTTCTTATTCACAGTAGGAGGATTAACAGGTGTAGTTTTAGCTAATTCCTCAATTGATATTACTCTTCATGA…
	Hmelp136 ACATCCTGAAGTATATATTTTAATTTTACCCGGATTTGGAATAATTTCTCATATTATTTCTCAAGAAAGTGGAAAAAAGGAAACTTTTGGATGTTTAGGAATAATTTATGCTATAATAGCAATTGGATTGCTAGGATTTATTGTATGAGCTCATCATATATTTACAGTAGGAATAGATATTGATACTCGAGCATATTTTACTTCAGCTACTATAATCATTGCAGTTCCAACTGGAATTAAAATTTTTAGTTGATTGGCAACTTTACATGGAACACAAATTAATTATAGTCCTTCGATATTATGAAGTTTAGGATTTATTTTCTTATTCACAGTAGGAGGATTAACAGGTGTAGTTTTAGCTAATTCCTCAATTGATATTACTCTTCATGA…
	Hmelp137 ACATCCTGAAGTATATATTTTAATTTTACCCGGATTTGGAATAATTTCTCATATTATTTCTCAAGAAAGTGGAAAAAAGGAAACTTTTGGATGTTTAGGAATAATTTATGCTATAATAGCAATTGGATTGCTAGGATTTATTGTATGAGCTCATCATATATTTACAGTAGGAATAGATATTGATACTCGAGCATATTTTACTTCAGCTACTATAATCATTGCAGTTCCAACTGGAATTAAAATTTTTAGTTGATTGGCAACTTTACATGGAACACAAATTAATTATAGTCCTTCGATATTATGAAGTTTAGGATTTATTTTCTTATTCACAGTAGGAGGATTAACAGGTGTAGTTTTAGCTAATTCCTCAATTGATATTACTCTTCATGA…
	Hmelp138 ACATCCTGAAGTATATATTTTAATTTTACCCGGATTTGGAATAATTTCTCATATTATTTCTCAAGAAAGTGGAAAAAAGGAAACTTTTGGATGTTTAGGAATAATTTATGCTATAATAGCAATTGGATTGCTAGGATTTATTGTATGAGCTCATCATATATTTACAGTAGGAATAGATATTGATACTCGAGCATATTTTACTTCAGCTACTATAATCATTGCAGTTCCAACTGGAATTAAAATTTTTAGTTGATTGGCAACTTTACATGGAACACAAATTAATTATAGTCCTTCAATATTATGAAGTTTAGGATTTATTTTCTTATTCACAGTAGGAGGATTAACAGGTGTAGTTTTAGCTAATTCCTCAATTGATATTACTCTTCATGA…
	Hmelp139 ACATCCTGAAGTATATATTTTAATTTTACCCGGATTTGGAATAATTTCTCATATTATTTCTCAAGAAAGTGGAAAAAAGGAAACTTTTGGATGTTTAGGAATAATTTATGCTATAATAGCAATTGGATTGCTAGGATTTATTGTATGAGCTCATCATATATTTACAGTAGGAATAGATATTGATACTCGAGCATATTTTACTTCAGCTACTATAATCATTGCAGTTCCAACTGGAATTAAAATTTTTAGTTGATTGGCAACTTTACATGGAACACAAATTAATTATAGTCCTTCAATATTATGAAGTTTAGGATTTATTTTCTTATTCACAGTAGGAGGATTAACAGGTGTAGTTTTAGCTAATTCCTCAATTGATATTACTCTTCATGA…
	Hmelp140 ACATCCTGAAGTATATATTTTAATTTTACCCGGATTTGGAATAATTTCTCATATTATTTCTCAAGAAAGTGGAAAAAAGGAAACTTTTGGATGTTTAGGAATAATTTATGCTATAATAGCAATTGGATTGCTAGGATTTATTGTATGAGCTCATCATATATTTACAGTAGGAATAGATATTGATACTCGAGCATATTTTACTTCAGCTACTATAATCATTGCAGTTCCAACTGGAATTAAAATTTTTAGTTGATTGGCAACTTTACATGGAACACAAATTAATTATAGTCCTTCAATATTATGAAGTTTAGGATTTATTTTCTTATTCACAGTAGGAGGATTAACAGGTGTAGTTTTAGCTAATTCCTCAATTGATATTACTCTTCATGA…
	Hmelp141 ACATCCTGAAGTATATATTTTAATTTTACCCGGATTTGGAATAATTTCTCATATTATTTCTCAAGAAAGTGGAAAAAAGGAAACTTTTGGATGTTTAGGAATAATTTATGCTATAATAGCAATTGGATTGCTAGGATTTATTGTATGAGCTCATCATATATTTACAGTAGGAATAGATATTGATACTCGAGCATATTTTACTTCAGCTACTATAATCATTGCAGTTCCAACTGGAATTAAAATTTTTAGTTGATTGGCAACTTTACATGGAACACAAATTAATTATAGTCCTTCAATATTATGAAGTTTAGGATTTATTTTCTTATTCACAGTAGGAGGATTAACAGGTGTAGTTTTAGCTAATTCCTCAATTGATATTACTCTTCATGA…
	Hmelp142 ACATCCTGAAGTATATATTTTAATTTTACCCGGATTTGGAATAATTTCTCATATTATTTCTCAAGAAAGTGGAAAAAAGGAAACTTTTGGATGTTTAGGAATAATTTATGCTATAATAGCAATTGGATTGCTAGGATTTATTGTATGAGCTCATCATATATTTACAGTAGGAATAGATATTGATACTCGAGCATATTTTACTTCAGCTACTATAATCATTGCAGTTCCAACTGGAATTAAAATTTTTAGTTGATTGGCAACTTTACATGGAACACAAATTAATTATAGTCCTTCAATATTATGAAGTTTAGGATTTATTTTCTTATTCACAGTAGGAGGATTAACAGGTGTAGTTTTAGCTAATTCCTCAATTGATATTACTCTTCATGA…
	Hmelp143 ACATCCTGAAGTATATATTTTAATTTTACCCGGATTTGGAATAATTTCTCATATTATTTCTCAAGAAAGTGGAAAAAAGGAAACTTTTGGATGTTTAGGAATAATTTATGCTATAATAGCAATTGGATTGCTAGGATTTATTGTATGAGCTCATCATATATTTACAGTAGGAATAGATATTGATACTCGAGCATATTTTACTTCAGCTACTATAATCATTGCAGTTCCAACTGGAATTAAAATTTTTAGTTGATTGGCAACTTTACATGGAACACAAATTAATTATAGTCCTTCAATATTATGAAGTTTAGGATTTATTTTCTTATTCACAGTAGGAGGATTAACAGGTGTAGTTTTAGCTAATTCCTCAATTGATATTACTCTTCATGA…
	Hmelp144 ACATCCTGAAGTATATATTTTAATTTTACCCGGATTTGGAATAATTTCTCATATTATTTCTCAAGAAAGTGGAAAAAAGGAAACTTTTGGATGTTTAGGAATAATTTATGCTATAATAGCAATTGGATTGCTAGGATTTATTGTATGAGCTCATCATATATTTACAGTAGGAATAGATATTGATACTCGAGCATATTTTACTTCAGCTACTATAATCATTGCAGTTCCAACTGGAATTAAAATTTTTAGTTGATTGGCAACTTTACATGGAACACAAATTAATTATAGTCCTTCAATATTATGAAGTTTAGGATTTATTTTCTTATTCACAGTAGGAGGATTAACAGGTGTAGTTTTAGCTAATTCCTCAATTGATATTACTCTTCATGA…
	Hmelp145 ACATCCTGAAGTATATATTTTAATTTTACCCGGATTTGGAATAATTTCTCATATTATTTCTCAAGAAAGTGGAAAAAAGGAAACTTTTGGATGTTTAGGAATAATTTATGCTATAATAGCAATTGGATTGCTAGGATTTATTGTATGAGCTCATCATATATTTACAGTAGGAATAGATATTGATACTCGAGCATATTTTACTTCAGCTACTATAATCATTGCAGTTCCAACTGGAATTAAAATTTTTAGTTGATTGGCAACTTTACATGGAACACAAATTAATTATAGTCCTTCAATATTATGAAGTTTAGGATTTATTTTCTTATTCACAGTAGGAGGATTAACAGGTGTAGTTTTAGCTAATTCCTCAATTGATATTACTCTTCATGA…
	Hmelp146 ACATCCTGAAGTATATATTTTAATTTTACCCGGATTTGGAATAATTTCTCATATTATTTCTCAAGAAAGTGGAAAAAAGGAAACTTTTGGATGTTTAGGAATAATTTATGCTATAATAGCAATTGGATTGCTAGGATTTATTGTATGAGCTCATCATATATTTACAGTAGGAATAGATATTGATACTCGAGCATATTTTACTTCAGCTACTATAATCATTGCAGTTCCAACTGGAATTAAAATTTTTAGTTGATTGGCAACTTTACATGGAACACAAATTAATTATAGTCCTTCAATATTATGAAGTTTAGGATTTATTTTCTTATTCACAGTAGGAGGATTAACAGGTGTAGTTTTAGCTAATTCCTCAATTGATATTACTCTTCATGA…
	Hmelp147 ACATCCTGAAGTATATATTTTAATTTTACCCGGATTTGGAATAATTTCTCATATTATTTCTCAAGAAAGTGGAAAAAAGGAAACTTTTGGATGTTTAGGAATAATTTATGCTATAATAGCAATTGGATTGCTAGGATTTATTGTATGAGCTCATCATATATTTACAGTAGGAATAGATATTGATACTCGAGCATATTTTACTTCAGCTACTATAATCATTGCAGTTCCAACTGGAATTAAAATTTTTAGTTGATTGGCAACTTTACATGGAACACAAATTAATTATAGTCCTTCAATATTATGAAGTTTAGGATTTATTTTCTTATTCACAGTAGGAGGATTAACAGGTGTAGTTTTAGCTAATTCCTCAATTGATATTACTCTTCATGA…
	Hmelp148 ACATCCTGAAGTATATATTTTAATTTTACCCGGATTTGGAATAATTTCTCATATTATTTCTCAAGAAAGTGGAAAAAAGGAAACTTTTGGATGTTTAGGAATAATTTATGCTATAATAGCAATTGGATTGCTAGGATTTATTGTATGAGCTCATCATATATTTACAGTAGGAATAGATATTGATACTCGAGCATATTTTACTTCAGCTACTATAATCATTGCAGTTCCAACTGGAATTAAAATTTTTAGTTGATTGGCAACTTTACATGGAACACAAATTAATTATAGTCCTTCAATATTATGAAGTTTAGGATTTATTTTCTTATTCACAGTAGGAGGATTAACAGGTGTAGTTTTAGCTAATTCCTCAATTGATATTACTCTTCATGA…
	Hmelp149 ACATCCTGAAGTATATATTTTAATTTTACCCGGATTTGGAATAATTTCTCATATTATTTCTCAAGAAAGTGGAAAAAAGGAAACTTTTGGATGTTTAGGAATAATTTATGCTATAATAGCAATTGGATTGCTAGGATTTATTGTATGAGCTCATCATATATTTACAGTAGGAATAGATATTGATACTCGAGCATATTTTACTTCAGCTACTATAATCATTGCAGTTCCAACTGGAATTAAAATTTTTAGTTGATTGGCAACTTTACATGGAACACAAATTAATTATAGTCCTTCAATATTATGAAGTTTAGGATTTATTTTCTTATTCACAGTAGGAGGATTAACAGGTGTAGTTTTAGCTAATTCCTCAATTGATATTACTCTTCATGA…
	Hmelp150 ACATCCTGAAGTATATATTTTAATTTTACCCGGATTTGGAATAATTTCTCATATTATTTCTCAAGAAAGTGGAAAAAAGGAAACTTTTGGATGTTTAGGAATAATTTATGCTATAATAGCAATTGGATTGCTAGGATTTATTGTATGAGCTCATCATATATTTACAGTAGGAATAGATATTGATACTCGAGCATATTTTACTTCAGCTACTATAATCATTGCAGTTCCAACTGGAATTAAAATTTTTAGTTGATTGGCAACTTTACATGGAACACAAATTAATTATAGTCCTTCAATATTATGAAGTTTAGGATTTATTTTCTTATTCACAGTAGGAGGATTAACAGGTGTAGTTTTAGCTAATTCCTCAATTGATATTACTCTTCATGA…
	Hmelp151 ACATCCTGAAGTATATATTTTAATTTTACCCGGATTTGGAATAATTTCTCATATTATTTCTCAAGAAAGTGGAAAAAAGGAAACTTTTGGATGTTTAGGAATAATTTATGCTATAATAGCAATTGGATTGCTAGGATTTATTGTATGAGCTCATCATATATTTACAGTAGGAATAGATATTGATACTCGAGCATATTTTACTTCAGCTACTATAATCATTGCAGTTCCAACTGGAATTAAAATTTTTAGTTGATTGGCAACTTTACATGGAACACAAATTAATTATAGTCCTTCAATATTATGAAGTTTAGGATTTATTTTCTTATTCACAGTAGGAGGATTAACAGGTGTAGTTTTAGCTAATTCCTCAATTGATATTACTCTTCATGA…
	Hmelp152 ACATCCTGAAGTATATATTTTAATTTTACCCGGATTTGGAATAATTTCTCATATTATTTCTCAAGAAAGTGGAAAAAAGGAAACTTTTGGATGTTTAGGAATAATTTATGCTATAATAGCAATTGGATTGCTAGGATTTATTGTATGAGCTCATCATATATTTACAGTAGGAATAGATATTGATACTCGAGCATATTTTACTTCAGCTACTATAATCATTGCAGTTCCAACTGGAATTAAAATTTTTAGTTGATTGGCAACTTTACATGGAACACAAATTAATTATAGTCCTTCAATATTATGAAGTTTAGGATTTATTTTCTTATTCACAGTAGGAGGATTAACAGGTGTAGTTTTAGCTAATTCCTCAATTGATATTACTCTTCATGA…
	Hmelp153 ACATCCTGAAGTATATATTTTAATTTTACCCGGATTTGGAATAATTTCTCATATTATTTCTCAAGAAAGTGGAAAAAAGGAAACTTTTGGATGTTTAGGAATAATTTATGCTATAATAGCAATTGGATTGCTAGGATTTATTGTATGAGCTCATCATATATTTACAGTAGGAATAGATATTGATACTCGAGCATATTTTACTTCAGCTACTATAATCATTGCAGTTCCAACTGGAATTAAAATTTTTAGTTGATTGGCAACTTTACATGGAACACAAATTAATTATAGTCCTTCAATATTATGAAGTTTAGGATTTATTTTCTTATTCACAGTAGGAGGATTAACAGGTGTAGTTTTAGCTAATTCCTCAATTGATATTACTCTTCATGA…
	Hmelp154 ACATCCTGAAGTATATATTTTAATTTTACCCGGATTTGGAATAATTTCTCATATTATTTCTCAAGAAAGTGGAAAAAAGGAAACTTTTGGATGTTTAGGAATAATTTATGCTATAATAGCAATTGGATTGCTAGGATTTATTGTATGAGCTCATCATATATTTACAGTAGGAATAGATATTGATACTCGAGCATATTTTACTTCAGCTACTATAATCATTGCAGTTCCAACTGGAATTAAAATTTTTAGTTGATTGGCAACTTTACATGGAACACAAATTAATTATAGTCCTTCAATATTATGAAGTTTAGGATTTATTTTCTTATTCACAGTAGGAGGATTAACAGGTGTAGTTTTAGCTAATTCCTCAATTGATATTACTCTTCATGA…
	Hmelp155 ACATCCTGAAGTATATATTTTAATTTTACCCGGATTTGGAATAATTTCTCATATTATTTCTCAAGAAAGTGGAAAAAAGGAAACTTTTGGATGTTTAGGAATAATTTATGCTATAATAGCAATTGGATTGCTAGGATTTATTGTATGAGCTCATCATATATTTACAGTAGGAATAGATATTGATACTCGAGCATATTTTACTTCAGCTACTATAATCATTGCAGTTCCAACTGGAATTAAAATTTTTAGTTGATTGGCAACTTTACATGGAACACAAATTAATTATAGTCCTTCAATATTATGAAGTTTAGGATTTATTTTCTTATTCACAGTAGGAGGATTAACAGGTGTAGTTTTAGCTAATTCCTCAATTGATATTACTCTTCATGA…
	Hmelp156 ACATCCTGAAGTATATATTTTAATTTTACCCGGATTTGGAATAATTTCTCATATTATTTCTCAAGAAAGTGGAAAAAAGGAAACTTTTGGATGTTTAGGAATAATTTATGCTATAATAGCAATTGGATTGCTAGGATTTATTGTATGAGCTCATCATATATTTACAGTAGGAATAGATATTGATACTCGAGCATATTTTACTTCAGCTACTATAATCATTGCAGTTCCAACTGGAATTAAAATTTTTAGTTGATTGGCAACTTTACATGGAACACAAATTAATTATAGTCCTTCAATATTATGAAGTTTAGGATTTATTTTCTTATTCACAGTAGGAGGATTAACAGGTGTAGTTTTAGCTAATTCCTCAATTGATATTACTCTTCATGA…
	Hmelp157 ACATCCTGAAGTATATATTTTAATTTTACCCGGATTTGGAATAATTTCTCATATTATTTCTCAAGAAAGTGGAAAAAAGGAAACTTTTGGATGTTTAGGAATAATTTATGCTATAATAGCAATTGGATTGCTAGGATTTATTGTATGAGCTCATCATATATTTACAGTAGGAATAGATATTGATACTCGAGCATATTTTACTTCAGCTACTATAATCATTGCAGTTCCAACTGGAATTAAAATTTTTAGTTGATTGGCAACTTTACATGGAACACAAATTAATTATAGTCCTTCAATATTATGAAGTTTAGGATTTATTTTCTTATTCACAGTAGGAGGATTAACAGGTGTAGTTTTAGCTAATTCCTCAATTGATATTACTCTTCATGA…
	Hmelp158 ACATCCTGAAGTATATATTTTAATTTTACCCGGATTTGGAATAATTTCTCATATTATTTCTCAAGAAAGTGGAAAAAAGGAAACTTTTGGATGTTTAGGAATAATTTATGCTATAATAGCAATTGGATTGCTAGGATTTATTGTATGAGCTCATCATATATTTACAGTAGGAATAGATATTGATACTCGAGCATATTTTACTTCAGCTACTATAATCATTGCAGTTCCAACTGGAATTAAAATTTTTAGTTGATTGGCAACTTTACATGGAACACAAATTAATTATAGTCCTTCAATATTATGAAGTTTAGGATTTATTTTCTTATTCACAGTAGGAGGATTAACAGGTGTAGTTTTAGCTAATTCCTCAATTGATATTACTCTTCATGA…
	Hmelp159 ACATCCTGAAGTATATATTTTAATTTTACCCGGATTTGGAATAATTTCTCATATTATTTCTCAAGAAAGTGGAAAAAAGGAAACTTTTGGATGTTTAGGAATAATTTATGCTATAATAGCAATTGGATTGCTAGGATTTATTGTATGAGCTCATCATATATTTACAGTAGGAATAGATATTGATACTCGAGCATATTTTACTTCAGCTACTATAATCATTGCAGTTCCAACTGGAATTAAAATTTTTAGTTGATTGGCAACTTTACATGGAACACAAATTAATTATAGTCCTTCAATATTATGAAGTTTAGGATTTATTTTCTTATTCACAGTAGGAGGATTAACAGGTGTAGTTTTAGCTAATTCCTCAATTGATATTACTCTTCATGA…
	Hmelp160 ACATCCTGAAGTATATATTTTAATTTTACC?GGATTTGGAATAATTTCTCATATTATTTCTCAAGAAAGTGGAAAAAAGGAAACTTTTGGATGTTTAGGAATAATTTATGCTATAATAGCAATTGGATTGCTAGGGTTTATCGTATGAGCTCATCATATATTCACAGTAGGAATAGATATTGATACTCGAGCATATTTTACTTCAGCTACTATAATCATTGCAGTTCCAACTGGAATTAAAATTTTTAGTTGATTAGCAACTTTACATGGAACACAAATTAATTATAGTCCTTCAATATTATGAAGTTTAGGATTTATTTTCTTATTTACAGTAGGAGGATTAACAGGTGTAGTTTTAGCTAATTCCTCAATTGATATTACTCTTCATGA…
	Hmelp161 ACATCCTGAAGTATATATTTTAATTTTACCTGGATTTGGAATAATTTCTCATATTATTTCTCAAGAAAGTGGAAAAAAGGAAACTTTTGGATGTTTAGGAATAATTTATGCTATAATAGCAATCGGATTGCTAGGGTTTATCGTATGAGCTCATCATATATTCACAGTAGGAATAGATATTGATACTCGAGCATATTTTACTTCAGCTACTATAATCATTGCAGTTCCAACTGGAATTAAAATTTTTAGTTGATTAGCAACTTTACATGGAACACAAATTAATTATAGTCCTTCAATATTATGAAGTTTAGGATTTATTTTCTTATTTACAGTAGGAGGATTAACAGGTGTAGTTTTAGCTAATTCCTCAATTGATATTACTCTTCATGA…
	Hmelp162 ACATCCTGAAGTATATATTTTAATTTTACCTGGATTTGGAATAATTTCTCATATTATTTCTCAAGAAAGTGGAAAAAAGGAAACTTTTGGATGTTTAGGAATAATTTATGCTATAATAGCAATTGGATTGCTAGGGTTTATCGTATGAGCTCATCATATATTCACAGTAGGAATAGATATTGATACTCGAGCATATTTTACTTCAGCTACTATAATCATTGCAGTTCCAACTGGAATTAAAATTTTTAGTTGATTAGCAACTTTACATGGAACACAAATTAATAATAGTCCTTCAATATTATGAAGTTTAGGATTTATTTTCTTATTTACAGTAGGAGGATTAACAGGTGTAGTTTTAGCTAATTCCTCAATTGATATTACTCTTCATGA…
	Hmelp163 ACATCCTGAAGTATATATTTTAATTTTACCTGGATTTGGAATAATTTCTCATATTATTTCTCAAGAAAGTGGAAAAAAGGAAACTTTTGGATGTTTAGGAATAATTTATGCTATAATAGCAATTGGATTGCTAGGGTTTATCGTATGAGCTCATCATATATTCACAGTAGGAATAGATATTGATACTCGAGCATATTTTACTTCAGCTACTATAATCATTGCAGTTCCAACTGGAATTAAAATTTTTAGTTGATTAGCAACTTTACATGGAACACAAATTAATTATAGTCCTTCAATATTATGAAGTTTAGGATTTATTTTCTTATTTACAGTAGGAGGATTAACAGGTGTAGTTTTAGCTAATTCCTCAATTGATATTACTCTTCATGA…
	Hmelp164 ACATCCTGAAGTATATATTTTAATTTTACCTGGATTTGGAATAATTTCTCATATTATTTCTCAAGAAAGTGGAAAAAAGGAAACTTTTGGATGTTTAGGAATAATTTATGCTATAATAGCAATTGGATTGCTAGGGTTTATCGTATGAGCTCATCATATATTCACAGTAGGAATAGATATTGATACTCGAGCATATTTTACTTCAGCTACTATAATCATTGCAGTTCCAACTGGAATTAAAATTTTTAGTTGATTAGCAACTTTACATGGAACACAAATTAATTATAGTCCTTCAATATTATGAAGTTTAGGATTTATTTTCTTATTTACAGTAGGAGGATTAACAGGTGTAGTTTTAGCTAATTCCTCAATTGATATTACTCTTCATGA…
	Hmelp165 ACATCCTGAAGTATATATTTTAATTTTACCTGGATTTGGAATAATTTCTCATATTATTTCTCAAGAAAGTGGAAAAAAGGAAACTTTTGGATGTTTAGGAATAATTTATGCTATAATAGCAATTGGATTGCTAGGGTTTATCGTATGAGCTCATCATATATTCACAGTAGGAATAGATATTGATACTCGAGCATATTTTACTTCAGCTACTATAATCATTGCAGTTCCAACTGGAATTAAAATTTTTAGTTGATTAGCAACTTTACATGGAACACAAATTAATTATAGTCCTTCAATATTATGAAGTTTAGGATTTATTTTCTTATTTACAGTAGGAGGATTAACAGGTGTAGTTTTAGCTAATTCCTCAATTGATATTACTCTTCATGA…
	Hmelp166 ACATCCTGAAGTATATATTTTAATTTTACCTGGATTTGGAATAATTTCTCATATTATTTCTCAAGAAAGTGGAAAAAAGGAAACTTTTGGATGTTTAGGAATAATTTATGCTATAATAGCAATTGGATTGCTAGGGTTTATCGTATGAGCTCATCATATATTCACAGTAGGAATAGATATTGATACTCGAGCATATTTTACTTCAGCTACTATAATCATTGCAGTTCCAACTGGAATTAAAATTTTTAGTTGATTAGCAACTTTACATGGAACACAAATTAATTATAGTCCTTCAATATTATGAAGTTTAGGATTTATTTTCTTATTTACAGTAGGAGGATTAACAGGTGTAGTTTTAGCTAATTCCTCAATTGATATTACTCTTCATGA…
	Hmelp167 ACATCCTGAAGTATATATTTTAATTTTACCTGGATTTGGAATAATTTCTCATATTATTTCTCAAGAAAGTGGAAAAAAGGAAACTTTTGGATGTTTAGGAATAATTTATGCTATAATAGCAATTGGATTGCTAGGGTTTATCGTATGAGCTCATCATATATTCACAGTAGGAATAGATATTGATACTCGAGCATATTTTACTTCAGCTACTATAATCATTGCAGTTCCAACTGGAATTAAAATTTTTAGTTGATTAGCAACTTTACATGGAACACAAATTAATTATAGTCCTTCAATATTATGAAGTTTAGGATTTATTTTCTTATTTACAGTAGGAGGATTAACAGGTGTAGTTTTAGCTAATTCCTCAATTGATATTACTCTTCATGA…
	Hmelp168 ACATCCTGAAGTATATATTTTAATTTTACCTGGATTTGGAATAATTTCTCATATTATTTCTCAAGAAAGTGGAAAAAAGGAAACTTTTGGATGTTTAGGAATAATTTATGCTATAATAGCAATTGGATTGCTAGGGTTTATCGTGTGAGCTCATCATATATTCACAGTAGGGATAGATATTGATACTCGAGCATATTTTACTTCAGCTACTATAATCATTGCAGTTCCAACTGGAATTAAAATTTTTAGTTGATTAGCAACTTTACATGGAACACAAATTAATTATAGTCCTTCAATATTATGAAGTTTAGGATTTATTTTCTTATTTACAGTAGGAGGATTAACAGGTGTAGTTTTAGCTAATTCCTCAATTGATATTACTCTTCATGA…
	Hmelp169 ACATCCTGAAGTATATATTTTAATTTTACCTGGATTTGGAATAATTTCTCATATTATTTCTCAAGAAAGTGGAAAAAAGGAAACTTTTGGATGTTTAGGAATAATTTATGCTATAATAGCAATTGGATTGCTAGGGTTTATCGTGTGAGCTCATCATATATTCACAGTAGGGATAGATATTGATACTCGAGCATATTTTACTTCAGCTACTATAATCATTGCAGTTCCAACTGGAATTAAAATTTTTAGTTGATTAGCAACTTTACATGGAACACAAATTAATTATAGTCCTTCAATATTATGAAGTTTAGGATTTATTTTCTTATTTACAGTAGGAGGATTAACAGGTGTAGTTTTAGCTAATTCCTCAATTGATATTACTCTTCATGA…
	Hmelp170 ACATCCTGAAGTATATATTTTAATTTTACCTGGATTTGGAATAATTTCTCATATTATTTCTCAAGAAAGTGGAAAAAAGGAAACTTTTGGATGTTTAGGAATAATTTATGCTATAATAGCAATTGGATTGCTAGGGTTTATCGTGTGAGCTCATCATATATTCACAGTAGGGATAGATATTGATACTCGAGCATATTTTACTTCAGCTACTATAATCATTGCAGTTCCAACTGGAATTAAAATTTTTAGTTGATTAGCAACTTTACATGGAACACAAATTAATTATAGTCCTTCAATATTATGAAGTTTAGGATTTATTTTCTTATTTACAGTAGGAGGATTAACAGGTGTAGTTTTAGCTAATTCCTCAATTGATATTACTCTTCATGA…
	Hmelp171 ACATCCTGAAGTATATATTTTAATTTTACCTGGATTTGGAATAATTTCTCATATTATTTCTCAAGAAAGTGGAAAAAAGGAAACTTTTGGATGTTTAGGAATAATTTATGCTATAATAGCAATTGGATTGCTAGGGTTTATCGTGTGAGCTCATCATATATTCACAGTAGGGATAGATATTGATACTCGAGCATATTTTACTTCAGCTACTATAATCATTGCAGTTCCAACTGGAATTAAAATTTTTAGTTGATTAGCAACTTTACATGGAACACAAATTAATTATAGTCCTTCAATATTATGAAGTTTAGGATTTATTTTCTTATTTACAGTAGGAGGATTAACAGGTGTAGTTTTAGCTAATTCCTCAATTGATATTACTCTTCATGA…
	Hmelp172 ACATCCTGAAGTATATATTTTAATTTTACC?GGATTTGGAATAATTTCTCATATTATTTCTCAAGAAAGTGGAAAAAAGGAAACTTTTGGATGTTTAGGAATAATTTATGCTATAATAGCAATTGGACTGCTAGGGTTTATCGTGTGAGCTCATCATATATTCACAGTAGGGATAGATATTGATACTCGAGCATATTTTACTTCAGCTACTATAATCATTGCAGTTCCAACTGGAATTAAAATTATTAGTTGATTAGCAACTTTACATGGAACACAAATTAATTATAGTCCTTCAATATTATGAAGTTTAGGATTTATTTTCTTATTTACAGTAGGAGGATTAACAGGTGTAGTTTTAGCTAATTCCTCAATTGATATTACTCTTCATGA…
	Hnuma173 -------GAAGTATATATTTTAATTTTACCAGGATTTGGAATAATTTCTCATATTATTTCACAAGAAAGTGGTAAAAAGGAAACTTTTGGTTGTTTAGGAATAATTTATGCTATAATAGCAATTGGATTATTAGGATTTATTGTTTGAGCTCACCATATATTTACAGTAGGAATAGATATTGATACACGAGCTTATTTTACTTCAGCTACTATAATTATTGCAGTACCTACAGGAATTAAAATTTTTAGTTGATTAGCAACTTTACATGGAACACAAATTAATTATAGTCCCTCAATATTATGAAGTTTAGGGTTTATTTTTCTTTTTACAGTTGGAGGATTAACAGGTGTAGTTTTAGCTAATTCCTCAATTGATATTACTCTTCATGA…
	Helev174 -----------------------TTTTACCAGGATTTGGAATAATTTCTCATATTATTTCTCAAGAAAGTGGAAAAAAGGAAACTTTTGGTTGTTTAGGAATAATTTATGCTATAATAGCAATTGGATTATTAGGATTTATTGTATGAGCACATCATATATTTACAGTAGGAATAGATATTGATACACGAGCTTATTTTACTTCAGCAACTATAATTATTGCAGTTCCTACAGGAATTAAAATTTTTAGTTGATTAGCAACTTTACATGGAACACAAATTAATTATAGTCCTTCTATATTATGAAGTTTAGGATTTATTTTTCTTTTCACAGTTGGAGGATTAACAGGTGTAGTTTTAGCTAATTCTTCAATTGATATTACCCTTCATGA…
	Hheca175 -------GAAGTATATATTTTAATTTTACCAGGATTTGGAATAATTTCTCATATTATTTCTCAAGAAAGTGGTAAAAAGGAAACTTTTGGTTGTTTAGGAATAATTTATGCTATAATAGCAATTGGATTATTAGGATTTATTGTATGAGCACATCATATATTTACAGTAGGAATAGATATTGATACACGAGCTTATTTTACTTCAGCAACTATAATTATTGCAGTTCCTACAGGAATTAAAATTTTTAGTTGATTAGCAACTTTACATGGAACACAAATTAATTATAGTCCCTCTATATTATGAAGTTTAGGATTTATTTTTCTTTTCACAGTTGGGGGATTAACAGGTGTAGTTTTAGCTAATTCTTCAATTGATATTACTCTCCATGA…
	Heleu176 ------------------------------------------------------------------------------------------------------------------------------------------------------------------------------------------------------------------------------------------------------------------------------------------------------------------------------------------------------------------------------------------------------…
	Ldori177 ------------------------------------------------------------------------------------------------------------------------------------------------------------------------------------------------------------------------------------------------------------------------------------------------------------------------------------------------------------------------------------------------------…
	Hwall178 ------------------------------------------------------------------------------------------------------------------------------------------------------------------------------------------------------------------------------------------------------------------------------------------------------------------------------------------------------------------------------------------------------…
	Hchar179 ------------------------------------------------------------------------------------------------------------------------------------------------------------------------------------------------------------------------------------------------------------------------------------------------------------------------------------------------------------------------------------------------------…
	Hsara180 ------------------------------------------------------------------------------------------------------------------------------------------------------------------------------------------------------------------------------------------------------------------------------------------------------------------------------------------------------------------------------------------------------…
	Hsaph181 ------------------------------------------------------------------------------------------------------------------------------------------------------------------------------------------------------------------------------------------------------------------------------------------------------------------------------------------------------------------------------------------------------…
	Elybi182 ------------------------------------------------------------------------------------------------------------------------------------------------------------------------------------------------------------------------------------------------------------------------------------------------------------------------------------------------------------------------------------------------------…
	Eline183 ------------------------------------------------------------------------------------------------------------------------------------------------------------------------------------------------------------------------------------------------------------------------------------------------------------------------------------------------------------------------------------------------------…
	Herat184 ------------------------------------------------------------------------------------------------------------------------------------------------------------------------------------------------------------------------------------------------------------------------------------------------------------------------------------------------------------------------------------------------------…
	Herat185 ------------------------------------------------------------------------------------------------------------------------------------------------------------------------------------------------------------------------------------------------------------------------------------------------------------------------------------------------------------------------------------------------------…
	Hclys186 ------------------------------------------------------------------------------------------------------------------------------------------------------------------------------------------------------------------------------------------------------------------------------------------------------------------------------------------------------------------------------------------------------…
	Hclys187 ------------------------------------------------------------------------------------------------------------------------------------------------------------------------------------------------------------------------------------------------------------------------------------------------------------------------------------------------------------------------------------------------------…
	Herat188 ------------------------------------------------------------------------------------------------------------------------------------------------------------------------------------------------------------------------------------------------------------------------------------------------------------------------------------------------------------------------------------------------------…
	Herat189 ------------------------------------------------------------------------------------------------------------------------------------------------------------------------------------------------------------------------------------------------------------------------------------------------------------------------------------------------------------------------------------------------------…
	Herat190 ------------------------------------------------------------------------------------------------------------------------------------------------------------------------------------------------------------------------------------------------------------------------------------------------------------------------------------------------------------------------------------------------------…
	Herat191 ------------------------------------------------------------------------------------------------------------------------------------------------------------------------------------------------------------------------------------------------------------------------------------------------------------------------------------------------------------------------------------------------------…
	Herat192 ------------------------------------------------------------------------------------------------------------------------------------------------------------------------------------------------------------------------------------------------------------------------------------------------------------------------------------------------------------------------------------------------------…
	Herat193 ------------------------------------------------------------------------------------------------------------------------------------------------------------------------------------------------------------------------------------------------------------------------------------------------------------------------------------------------------------------------------------------------------…
	Herat194 ------------------------------------------------------------------------------------------------------------------------------------------------------------------------------------------------------------------------------------------------------------------------------------------------------------------------------------------------------------------------------------------------------…
	Herat195 ------------------------------------------------------------------------------------------------------------------------------------------------------------------------------------------------------------------------------------------------------------------------------------------------------------------------------------------------------------------------------------------------------…
	Herat196 ------------------------------------------------------------------------------------------------------------------------------------------------------------------------------------------------------------------------------------------------------------------------------------------------------------------------------------------------------------------------------------------------------…
	Herat197 ------------------------------------------------------------------------------------------------------------------------------------------------------------------------------------------------------------------------------------------------------------------------------------------------------------------------------------------------------------------------------------------------------…
	Herat198 ------------------------------------------------------------------------------------------------------------------------------------------------------------------------------------------------------------------------------------------------------------------------------------------------------------------------------------------------------------------------------------------------------…
	Herat199 ------------------------------------------------------------------------------------------------------------------------------------------------------------------------------------------------------------------------------------------------------------------------------------------------------------------------------------------------------------------------------------------------------…
	Herat200 ------------------------------------------------------------------------------------------------------------------------------------------------------------------------------------------------------------------------------------------------------------------------------------------------------------------------------------------------------------------------------------------------------…
	Herat201 ------------------------------------------------------------------------------------------------------------------------------------------------------------------------------------------------------------------------------------------------------------------------------------------------------------------------------------------------------------------------------------------------------…
	Herat202 ------------------------------------------------------------------------------------------------------------------------------------------------------------------------------------------------------------------------------------------------------------------------------------------------------------------------------------------------------------------------------------------------------…
	Herat203 ------------------------------------------------------------------------------------------------------------------------------------------------------------------------------------------------------------------------------------------------------------------------------------------------------------------------------------------------------------------------------------------------------…
	Hheca204 ------------------------------------------------------------------------------------------------------------------------------------------------------------------------------------------------------------------------------------------------------------------------------------------------------------------------------------------------------------------------------------------------------…
	Hhime205 ------------------------------------------------------------------------------------------------------------------------------------------------------------------------------------------------------------------------------------------------------------------------------------------------------------------------------------------------------------------------------------------------------…
	Hhime206 ------------------------------------------------------------------------------------------------------------------------------------------------------------------------------------------------------------------------------------------------------------------------------------------------------------------------------------------------------------------------------------------------------…
	Hhime207 ------------------------------------------------------------------------------------------------------------------------------------------------------------------------------------------------------------------------------------------------------------------------------------------------------------------------------------------------------------------------------------------------------…
	Hhime208 ------------------------------------------------------------------------------------------------------------------------------------------------------------------------------------------------------------------------------------------------------------------------------------------------------------------------------------------------------------------------------------------------------…
	Hhime209 ------------------------------------------------------------------------------------------------------------------------------------------------------------------------------------------------------------------------------------------------------------------------------------------------------------------------------------------------------------------------------------------------------…
	Hhime210 ------------------------------------------------------------------------------------------------------------------------------------------------------------------------------------------------------------------------------------------------------------------------------------------------------------------------------------------------------------------------------------------------------…
	Herat211 ------------------------------------------------------------------------------------------------------------------------------------------------------------------------------------------------------------------------------------------------------------------------------------------------------------------------------------------------------------------------------------------------------…
	Herat212 ------------------------------------------------------------------------------------------------------------------------------------------------------------------------------------------------------------------------------------------------------------------------------------------------------------------------------------------------------------------------------------------------------…
	Herat213 ------------------------------------------------------------------------------------------------------------------------------------------------------------------------------------------------------------------------------------------------------------------------------------------------------------------------------------------------------------------------------------------------------…
	Herat214 ------------------------------------------------------------------------------------------------------------------------------------------------------------------------------------------------------------------------------------------------------------------------------------------------------------------------------------------------------------------------------------------------------…
	Herat215 ------------------------------------------------------------------------------------------------------------------------------------------------------------------------------------------------------------------------------------------------------------------------------------------------------------------------------------------------------------------------------------------------------…
	Herat216 ------------------------------------------------------------------------------------------------------------------------------------------------------------------------------------------------------------------------------------------------------------------------------------------------------------------------------------------------------------------------------------------------------…
	Herat217 ------------------------------------------------------------------------------------------------------------------------------------------------------------------------------------------------------------------------------------------------------------------------------------------------------------------------------------------------------------------------------------------------------…
	Herat218 ------------------------------------------------------------------------------------------------------------------------------------------------------------------------------------------------------------------------------------------------------------------------------------------------------------------------------------------------------------------------------------------------------…
	Herat219 ------------------------------------------------------------------------------------------------------------------------------------------------------------------------------------------------------------------------------------------------------------------------------------------------------------------------------------------------------------------------------------------------------…
	Herat220 ------------------------------------------------------------------------------------------------------------------------------------------------------------------------------------------------------------------------------------------------------------------------------------------------------------------------------------------------------------------------------------------------------…
	Herat221 ------------------------------------------------------------------------------------------------------------------------------------------------------------------------------------------------------------------------------------------------------------------------------------------------------------------------------------------------------------------------------------------------------…
	Herat222 ------------------------------------------------------------------------------------------------------------------------------------------------------------------------------------------------------------------------------------------------------------------------------------------------------------------------------------------------------------------------------------------------------…
	Herat223 ------------------------------------------------------------------------------------------------------------------------------------------------------------------------------------------------------------------------------------------------------------------------------------------------------------------------------------------------------------------------------------------------------…
	Herat224 ------------------------------------------------------------------------------------------------------------------------------------------------------------------------------------------------------------------------------------------------------------------------------------------------------------------------------------------------------------------------------------------------------…
	Herat225 ------------------------------------------------------------------------------------------------------------------------------------------------------------------------------------------------------------------------------------------------------------------------------------------------------------------------------------------------------------------------------------------------------…
	Herat226 ------------------------------------------------------------------------------------------------------------------------------------------------------------------------------------------------------------------------------------------------------------------------------------------------------------------------------------------------------------------------------------------------------…
	Herat227 ------------------------------------------------------------------------------------------------------------------------------------------------------------------------------------------------------------------------------------------------------------------------------------------------------------------------------------------------------------------------------------------------------…
	Htele228 ------------------------------------------------------------------------------------------------------------------------------------------------------------------------------------------------------------------------------------------------------------------------------------------------------------------------------------------------------------------------------------------------------…
	Hmelp229 ------------------------------------------------------------------------------------------------------------------------------------------------------------------------------------------------------------------------------------------------------------------------------------------------------------------------------------------------------------------------------------------------------…
	Hmelp230 ------------------------------------------------------------------------------------------------------------------------------------------------------------------------------------------------------------------------------------------------------------------------------------------------------------------------------------------------------------------------------------------------------…
	Hmelp231 ------------------------------------------------------------------------------------------------------------------------------------------------------------------------------------------------------------------------------------------------------------------------------------------------------------------------------------------------------------------------------------------------------…
	Hmelp232 ------------------------------------------------------------------------------------------------------------------------------------------------------------------------------------------------------------------------------------------------------------------------------------------------------------------------------------------------------------------------------------------------------…
	Hmelp233 ------------------------------------------------------------------------------------------------------------------------------------------------------------------------------------------------------------------------------------------------------------------------------------------------------------------------------------------------------------------------------------------------------…
	Hcydn234 ------------------------------------------------------------------------------------------------------------------------------------------------------------------------------------------------------------------------------------------------------------------------------------------------------------------------------------------------------------------------------------------------------…
	Hcydn235 ------------------------------------------------------------------------------------------------------------------------------------------------------------------------------------------------------------------------------------------------------------------------------------------------------------------------------------------------------------------------------------------------------…
	Hcydn236 ------------------------------------------------------------------------------------------------------------------------------------------------------------------------------------------------------------------------------------------------------------------------------------------------------------------------------------------------------------------------------------------------------…
	Hcydn237 ------------------------------------------------------------------------------------------------------------------------------------------------------------------------------------------------------------------------------------------------------------------------------------------------------------------------------------------------------------------------------------------------------…
	Hmelp238 ------------------------------------------------------------------------------------------------------------------------------------------------------------------------------------------------------------------------------------------------------------------------------------------------------------------------------------------------------------------------------------------------------…
	Hmelp239 ------------------------------------------------------------------------------------------------------------------------------------------------------------------------------------------------------------------------------------------------------------------------------------------------------------------------------------------------------------------------------------------------------…
	Hmelp240 ------------------------------------------------------------------------------------------------------------------------------------------------------------------------------------------------------------------------------------------------------------------------------------------------------------------------------------------------------------------------------------------------------…
	Hmelp241 ------------------------------------------------------------------------------------------------------------------------------------------------------------------------------------------------------------------------------------------------------------------------------------------------------------------------------------------------------------------------------------------------------…
	Hmelp242 ------------------------------------------------------------------------------------------------------------------------------------------------------------------------------------------------------------------------------------------------------------------------------------------------------------------------------------------------------------------------------------------------------…
	Helev243 ------------------------------------------------------------------------------------------------------------------------------------------------------------------------------------------------------------------------------------------------------------------------------------------------------------------------------------------------------------------------------------------------------…
	Hheca244 ------------------------------------------------------------------------------------------------------------------------------------------------------------------------------------------------------------------------------------------------------------------------------------------------------------------------------------------------------------------------------------------------------…
	Hheur245 ------------------------------------------------------------------------------------------------------------------------------------------------------------------------------------------------------------------------------------------------------------------------------------------------------------------------------------------------------------------------------------------------------…
	Hmelp246 ------------------------------------------------------------------------------------------------------------------------------------------------------------------------------------------------------------------------------------------------------------------------------------------------------------------------------------------------------------------------------------------------------…
	Hmelp247 ------------------------------------------------------------------------------------------------------------------------------------------------------------------------------------------------------------------------------------------------------------------------------------------------------------------------------------------------------------------------------------------------------…
	Hmelp248 ------------------------------------------------------------------------------------------------------------------------------------------------------------------------------------------------------------------------------------------------------------------------------------------------------------------------------------------------------------------------------------------------------…
	Hmelp249 ------------------------------------------------------------------------------------------------------------------------------------------------------------------------------------------------------------------------------------------------------------------------------------------------------------------------------------------------------------------------------------------------------…
	Hmelp250 ------------------------------------------------------------------------------------------------------------------------------------------------------------------------------------------------------------------------------------------------------------------------------------------------------------------------------------------------------------------------------------------------------…
	Hmelp251 ------------------------------------------------------------------------------------------------------------------------------------------------------------------------------------------------------------------------------------------------------------------------------------------------------------------------------------------------------------------------------------------------------…
	Hmelp252 ------------------------------------------------------------------------------------------------------------------------------------------------------------------------------------------------------------------------------------------------------------------------------------------------------------------------------------------------------------------------------------------------------…
	Hmelp253 ------------------------------------------------------------------------------------------------------------------------------------------------------------------------------------------------------------------------------------------------------------------------------------------------------------------------------------------------------------------------------------------------------…
	Hmelp254 ------------------------------------------------------------------------------------------------------------------------------------------------------------------------------------------------------------------------------------------------------------------------------------------------------------------------------------------------------------------------------------------------------…
	Hmelp255 ------------------------------------------------------------------------------------------------------------------------------------------------------------------------------------------------------------------------------------------------------------------------------------------------------------------------------------------------------------------------------------------------------…
	Hnuma256 ------------------------------------------------------------------------------------------------------------------------------------------------------------------------------------------------------------------------------------------------------------------------------------------------------------------------------------------------------------------------------------------------------…
	Hpach257 ------------------------------------------------------------------------------------------------------------------------------------------------------------------------------------------------------------------------------------------------------------------------------------------------------------------------------------------------------------------------------------------------------…
	Hmelp258 ------------------------------------------------------------------------------------------------------------------------------------------------------------------------------------------------------------------------------------------------------------------------------------------------------------------------------------------------------------------------------------------------------…
	Hmelp259 ------------------------------------------------------------------------------------------------------------------------------------------------------------------------------------------------------------------------------------------------------------------------------------------------------------------------------------------------------------------------------------------------------…
	Hmelp260 ------------------------------------------------------------------------------------------------------------------------------------------------------------------------------------------------------------------------------------------------------------------------------------------------------------------------------------------------------------------------------------------------------…
	Hmelp261 ------------------------------------------------------------------------------------------------------------------------------------------------------------------------------------------------------------------------------------------------------------------------------------------------------------------------------------------------------------------------------------------------------…
	Hmelp262 ------------------------------------------------------------------------------------------------------------------------------------------------------------------------------------------------------------------------------------------------------------------------------------------------------------------------------------------------------------------------------------------------------…
	Hmelp263 ------------------------------------------------------------------------------------------------------------------------------------------------------------------------------------------------------------------------------------------------------------------------------------------------------------------------------------------------------------------------------------------------------…
	Hmelp264 ------------------------------------------------------------------------------------------------------------------------------------------------------------------------------------------------------------------------------------------------------------------------------------------------------------------------------------------------------------------------------------------------------…
	Hmelp265 ------------------------------------------------------------------------------------------------------------------------------------------------------------------------------------------------------------------------------------------------------------------------------------------------------------------------------------------------------------------------------------------------------…
	Hmelp266 ------------------------------------------------------------------------------------------------------------------------------------------------------------------------------------------------------------------------------------------------------------------------------------------------------------------------------------------------------------------------------------------------------…
	Evibi267 ------------------------------------------------------------------------------------------------------------------------------------------------------------------------------------------------------------------------------------------------------------------------------------------------------------------------------------------------------------------------------------------------------…
	Diuli268 ------------------------------------------------------------------------------------------------------------------------------------------------------------------------------------------------------------------------------------------------------------------------------------------------------------------------------------------------------------------------------------------------------…
	Ealip269 ------------------------------------------------------------------------------------------------------------------------------------------------------------------------------------------------------------------------------------------------------------------------------------------------------------------------------------------------------------------------------------------------------…
	Hrici270 ------------------------------------------------------------------------------------------------------------------------------------------------------------------------------------------------------------------------------------------------------------------------------------------------------------------------------------------------------------------------------------------------------…
	Herat271 ------------------------------------------------------------------------------------------------------------------------------------------------------------------------------------------------------------------------------------------------------------------------------------------------------------------------------------------------------------------------------------------------------…
	Herat272 ------------------------------------------------------------------------------------------------------------------------------------------------------------------------------------------------------------------------------------------------------------------------------------------------------------------------------------------------------------------------------------------------------…
	Herat273 ------------------------------------------------------------------------------------------------------------------------------------------------------------------------------------------------------------------------------------------------------------------------------------------------------------------------------------------------------------------------------------------------------…
	Herat274 ------------------------------------------------------------------------------------------------------------------------------------------------------------------------------------------------------------------------------------------------------------------------------------------------------------------------------------------------------------------------------------------------------…
	Herat275 ------------------------------------------------------------------------------------------------------------------------------------------------------------------------------------------------------------------------------------------------------------------------------------------------------------------------------------------------------------------------------------------------------…
	Herat276 ------------------------------------------------------------------------------------------------------------------------------------------------------------------------------------------------------------------------------------------------------------------------------------------------------------------------------------------------------------------------------------------------------…
	Herat277 ------------------------------------------------------------------------------------------------------------------------------------------------------------------------------------------------------------------------------------------------------------------------------------------------------------------------------------------------------------------------------------------------------…
	Hhime278 ------------------------------------------------------------------------------------------------------------------------------------------------------------------------------------------------------------------------------------------------------------------------------------------------------------------------------------------------------------------------------------------------------…
	Herat279 ------------------------------------------------------------------------------------------------------------------------------------------------------------------------------------------------------------------------------------------------------------------------------------------------------------------------------------------------------------------------------------------------------…
	Herat280 ------------------------------------------------------------------------------------------------------------------------------------------------------------------------------------------------------------------------------------------------------------------------------------------------------------------------------------------------------------------------------------------------------…
	Herat281 ------------------------------------------------------------------------------------------------------------------------------------------------------------------------------------------------------------------------------------------------------------------------------------------------------------------------------------------------------------------------------------------------------…
	Herat282 ------------------------------------------------------------------------------------------------------------------------------------------------------------------------------------------------------------------------------------------------------------------------------------------------------------------------------------------------------------------------------------------------------…
	Herat283 ------------------------------------------------------------------------------------------------------------------------------------------------------------------------------------------------------------------------------------------------------------------------------------------------------------------------------------------------------------------------------------------------------…
	Herat284 ------------------------------------------------------------------------------------------------------------------------------------------------------------------------------------------------------------------------------------------------------------------------------------------------------------------------------------------------------------------------------------------------------…
	Hmelp285 ------------------------------------------------------------------------------------------------------------------------------------------------------------------------------------------------------------------------------------------------------------------------------------------------------------------------------------------------------------------------------------------------------…
	Hcydn286 ------------------------------------------------------------------------------------------------------------------------------------------------------------------------------------------------------------------------------------------------------------------------------------------------------------------------------------------------------------------------------------------------------…
	Hmelp287 ------------------------------------------------------------------------------------------------------------------------------------------------------------------------------------------------------------------------------------------------------------------------------------------------------------------------------------------------------------------------------------------------------…
	Hmelp288 ------------------------------------------------------------------------------------------------------------------------------------------------------------------------------------------------------------------------------------------------------------------------------------------------------------------------------------------------------------------------------------------------------…
	Hmelp289 ------------------------------------------------------------------------------------------------------------------------------------------------------------------------------------------------------------------------------------------------------------------------------------------------------------------------------------------------------------------------------------------------------…
	Hmelp290 ------------------------------------------------------------------------------------------------------------------------------------------------------------------------------------------------------------------------------------------------------------------------------------------------------------------------------------------------------------------------------------------------------…
;
END;
BEGIN LABELS;
	CHARGROUPLABEL COI;
	CHARGROUPLABEL COII;
	CHARGROUPLABEL MPI;
	CHARGROUPLABEL TPI;
END;
BEGIN SETS;
	CHARSET COI = 1 - 829;
	CHARSET COII = 830 - 1540;
	CHARSET MPI = 1541 - 2526;
	CHARSET TPI = 2527 - 3533;
	CHARPARTITION * UNTITLED = COI : 1 - 829, COII : 830 - 1540, MPI : 1541 - 2526, TPI : 2527 - 3533;
	CHARPARTITION matrices = COI : 1 - 829, COII : 830 - 1540, MPI : 1541 - 2526, TPI : 2527 - 3533;
END;
BEGIN ASSUMPTIONS;
	TYPESET * UNTITLED = unord: 1 - 3533;
END;
BEGIN NOTES;
	ALTTAXNAMES * UNTITLED = 'H._ricini_NA_NA_NA_19' 'L._doris_NA_NA_NA_13' 'D._iulia_NA_NA_NA_1' 'H._eleuchia_NA_NA_NA_17' 'H._wallacei_NA_NA_NA_11' 'E._lybia_NA_NA_NA_8' 'E._aliphera_NA_NA_NA_3' 'E._lineata_NA_NA_NA_6' 'E._vibilia_NA_NA_NA_9' 'H._charithonia_NA_NA_NA_15' 'H._sara_NA_NA_NA_23' 'H._sapho_NA_NA_NA_21' 'H._erato_chestertonii_W_Colombia_33' 'H._erato_chestertonii_W_Colombia_34' 'H._erat…
	ALTTAXNAMES Long_names = 'H._ricini_NA_NA_NA_19' 'L._doris_NA_NA_NA_13' 'D._iulia_NA_NA_NA_1' 'H._eleuchia_NA_NA_NA_17' 'H._wallacei_NA_NA_NA_11' 'E._lybia_NA_NA_NA_8' 'E._aliphera_NA_NA_NA_3' 'E._lineata_NA_NA_NA_6' 'E._vibilia_NA_NA_NA_9' 'H._charithonia_NA_NA_NA_15' 'H._sara_NA_NA_NA_23' 'H._sapho_NA_NA_NA_21' 'H._erato_chestertonii_W_Colombia_33' 'H._erato_chestertonii_W_Colombia_34' 'H._erat…
	ALTTAXNAMES Short_names = Hricini1 Ldoris2 Diulia3 Heleuch4 Hwallac5 Elybia6 Ealiphe7 Elineat8 Evibili9 Hchari10 Hsara11 Hsapho12 Herato13 Herato14 Herato15 Herato16 Herato17 Herato18 Herato19 Hclyso20 Herato21 Herato22 Herato23 Herato24 Herato25 Herato26 Herato27 Herato28 Herato29 Herato30 Herato31 Herato32 Herato33 Herato34 Herato35 Herato36 Herato37 Herato38 Herato39 Herato40 Herato41 Herato42…
END;
